# Supplementary material for: Prion Infections and Anti-PrP Antibodies Trigger Converging Neurotoxic Pathways
Source: PLoS Pathog. 2015 Feb 24;11(2):e1004662. doi: 10.1371/journal.ppat.1004662 (PMC4339193; doi:10.1371/journal.ppat.1004662)
Supplement: S1 Table — Differential expression was defined as fold change ≥ 2; p value < 0.01 vs NBH-exposed COCS. (XLSX) [file ppat.1004662.s009.xlsx]

## Sheet: Prion_14d
Table 1: Significantly changed genes at RML 14 dpi for thresholds FC 2 and p<0.01
ID	Gene.Symbol	Gene.Title	Fold change
UPREGULATED
1416442_at	Ier2	immediate early response 2	1.0595
1417065_at	Egr1	early growth response 1	1.06274
1423100_at	Fos	FBJ osteosarcoma oncogene	1.10102
ID	Gene.Symbol	Gene.Title	Fold change
DOWNREGULATED
no changed genes

## Sheet: Prion_25d
Table 1: Significantly changed genes at RML 25 dpi for thresholds FC 2 and p<0.01
ID	Gene.Symbol	Gene.Title	Fold change
UPREGULATED
no changed genes
ID	Gene.Symbol	Gene.Title	Fold change
DOWNREGULATED
1416783_at	Tac1	tachykinin 1	-4.06875
1417943_at	Gng4	guanine nucleotide binding protein (G protein), gamma 4	-1.67343
1420450_at	Mmp10	matrix metallopeptidase 10	-2.65551
1420546_at	Th	tyrosine hydroxylase	-1.32175
1422053_at	Inhba	inhibin beta-A	-1.418
1422586_at	Ecel1	endothelin converting enzyme-like 1	-1.26852
1436094_at	Vgf	VGF nerve growth factor inducible	-3.33948
1440849_at	---	---	-1.13939
1447669_s_at	Gng4	guanine nucleotide binding protein (G protein), gamma 4	-1.36907
1449133_at	Sprr1a	small proline-rich protein 1A	-3.24213
1452004_at	Calca	calcitonin/calcitonin-related polypeptide, alpha	-1.81311
1460668_at	Gal	galanin	-2.88552

## Sheet: Prion_38d
Table 1: Significantly changed genes at RML 38 dpi for thresholds FC 2 and p<0.01
ID	Gene.Symbol	Gene.Title	Fold change
UPREGULATED
1416505_at	Nr4a1	nuclear receptor subfamily 4, group A, member 1	1.06244
1416677_at	Apoh	apolipoprotein H	1.01515
1417141_at	Igtp	interferon gamma induced GTPase	1.33955
1417244_a_at	Irf7	interferon regulatory factor 7	1.07329
1417292_at	Ifi47	interferon gamma inducible protein 47	1.28725
1417793_at	Iigp2	interferon inducible GTPase 2	1.27953
1418126_at	Ccl5	chemokine (C-C motif) ligand 5	1.44165
1418191_at	LOC100048346 /// Usp18	similar to ubiquitin specific protease UBP43 /// ubiquitin specific peptidase 18	2.14427
1418240_at	Gbp2	guanylate binding protein 2	1.42229
1418392_a_at	Gbp3	guanylate binding protein 3	1.60305
1418580_at	Rtp4	receptor transporter protein 4	1.69794
1418930_at	Cxcl10 /// LOC100045000	chemokine (C-X-C motif) ligand 10 /// similar to Small inducible cytokine B10 precursor (CXCL10) (Interferon-gamma-induced protein CRG-2) (Gamma-IP10) (IP-10) (C7)	1.89902
1419042_at	Iigp1	interferon inducible GTPase 1	1.82423
1419043_a_at	Iigp1	interferon inducible GTPase 1	1.22665
1421009_at	Rsad2	radical S-adenosyl methionine domain containing 2	1.50985
1422134_at	Fosb	FBJ osteosarcoma oncogene B	1.22109
1424775_at	Oas1a	2'-5' oligoadenylate synthetase 1A	1.16493
1424921_at	Brd4 /// Bst2	bromodomain containing 4 /// bone marrow stromal cell antigen 2	1.12878
1425225_at	Fcgr4	Fc receptor, IgG, low affinity IV	1.13217
1426278_at	Ifi27	interferon, alpha-inducible protein 27	1.70803
1427529_at	Fzd9	frizzled homolog 9 (Drosophila)	1.16565
1431008_at	0610037M15Rik /// H2-gs10 /// H2-L /// H2-Q1 /// H2-Q6 /// LOC100044307 /// LOC676708	RIKEN cDNA 0610037M15 gene /// MHC class I like protein GS10 /// histocompatibility 2, D region /// histocompatibility 2, Q region locus 1 /// histocompatibility 2, Q region locus 6 /// hypothetical protein LOC100044307 /// similar to H-2 class I histocompatibility antigen, L-D alpha chain precursor	1.26155
1431591_s_at	100038882 /// 677168 /// Isg15 /// LOC100044225	predicted gene, 100038882 /// predicted gene, 677168 /// ISG15 ubiquitin-like modifier /// hypothetical protein LOC100044225	1.11527
1434380_at	Gbp6	guanylate binding protein 6	1.41697
1434447_at	Met	met proto-oncogene	1.016
1435906_x_at	Gbp2	guanylate binding protein 2	1.275
1436058_at	Rsad2	radical S-adenosyl methionine domain containing 2	1.55617
1437173_at	S1pr3	sphingosine-1-phosphate receptor 3	1.13171
1438027_at	---	---	1.38596
1438658_a_at	S1pr3	sphingosine-1-phosphate receptor 3	1.08715
1439831_at	---	---	1.04858
1440932_at	Hist3h2a	histone cluster 3, H2a	1.0126
1443621_at	Xaf1	XIAP associated factor 1	1.16868
1449025_at	Ifit3	interferon-induced protein with tetratricopeptide repeats 3	1.19346
1449193_at	Cd5l	CD5 antigen-like	1.3907
1450165_at	Slfn2	schlafen 2	1.05829
1450750_a_at	Nr4a2	nuclear receptor subfamily 4, group A, member 2	1.00941
1450783_at	Ifit1	interferon-induced protein with tetratricopeptide repeats 1	1.66945
1451644_a_at	0610037M15Rik /// H2-gs10 /// H2-L /// H2-Q1 /// H2-Q6 /// LOC100044307 /// LOC676708	RIKEN cDNA 0610037M15 gene /// MHC class I like protein GS10 /// histocompatibility 2, D region /// histocompatibility 2, Q region locus 1 /// histocompatibility 2, Q region locus 6 /// hypothetical protein LOC100044307 /// similar to H-2 class I histocompatibility antigen, L-D alpha chain precursor	1.56401
1451860_a_at	Trim30	tripartite motif-containing 30	1.11283
1451905_a_at	Mx1	myxovirus (influenza virus) resistance 1	1.3744
1453196_a_at	Oasl2	2'-5' oligoadenylate synthetase-like 2	1.82073
1456494_a_at	AI451617 /// Trim30	expressed sequence AI451617 /// tripartite motif-containing 30	1.05254
1457035_at	AI607873	expressed sequence AI607873	1.01628
1460227_at	Timp1	tissue inhibitor of metalloproteinase 1	1.03696
1460603_at	Samd9l	sterile alpha motif domain containing 9-like	1.08876
ID	Gene.Symbol	Gene.Title	Fold change
DOWNREGULATED
1418094_s_at	Car4	carbonic anhydrase 4	-1.01276
1427013_at	Car9	carbonic anhydrase 9	-1.40428
1437809_x_at	Ets2	E26 avian leukemia oncogene 2, 3' domain	-1.0692
1441538_at	---	---	-1.08938
1447480_at	---	---	-1.07075
1447891_at	---	---	-1.09468

## Sheet: Prion_45d
Table 1: Significantly changed genes at RML 45 dpi for thresholds FC 2 and p<0.01
ID	Gene.Symbol	Gene.Title	Fold change
UPREGULATED
1453196_a_at	Oasl2	2'-5' oligoadenylate synthetase-like 2	2.84335
1418126_at	Ccl5	chemokine (C-C motif) ligand 5	2.73882
1418191_at	LOC100048346 /// Usp18	similar to ubiquitin specific protease UBP43 /// ubiquitin specific peptidase 18	2.69977
1418536_at	H2-Q7	histocompatibility 2, Q region locus 7	2.5215
1421009_at	Rsad2	radical S-adenosyl methionine domain containing 2	2.47688
1417292_at	Ifi47	interferon gamma inducible protein 47	2.44344
1419042_at	Iigp1	interferon inducible GTPase 1	2.43649
1418930_at	Cxcl10 /// LOC100045000	chemokine (C-X-C motif) ligand 10 /// similar to Small inducible cytokine B10 precursor (CXCL10) (Interferon-gamma-induced protein CRG-2) (Gamma-IP10) (IP-10) (C7)	2.36348
1431008_at	0610037M15Rik /// H2-gs10 /// H2-L /// H2-Q1 /// H2-Q6 /// LOC100044307 /// LOC676708	RIKEN cDNA 0610037M15 gene /// MHC class I like protein GS10 /// histocompatibility 2, D region /// histocompatibility 2, Q region locus 1 /// histocompatibility 2, Q region locus 6 /// hypothetical protein LOC100044307 /// similar to H-2 class I histocompatibility antigen, L-D alpha chain precursor	2.33919
1436058_at	Rsad2	radical S-adenosyl methionine domain containing 2	2.33627
1418240_at	Gbp2	guanylate binding protein 2	2.28431
1418580_at	Rtp4	receptor transporter protein 4	2.27647
1418392_a_at	Gbp3	guanylate binding protein 3	2.26909
1447812_x_at	Flnc	filamin C, gamma	2.25802
1435906_x_at	Gbp2	guanylate binding protein 2	2.23571
1455966_s_at	Nudt21	nudix (nucleoside diphosphate linked moiety X)-type motif 21	2.21343
1419043_a_at	Iigp1	interferon inducible GTPase 1	2.19693
1438027_at	---	---	2.19302
1451644_a_at	0610037M15Rik /// H2-gs10 /// H2-L /// H2-Q1 /// H2-Q6 /// LOC100044307 /// LOC676708	RIKEN cDNA 0610037M15 gene /// MHC class I like protein GS10 /// histocompatibility 2, D region /// histocompatibility 2, Q region locus 1 /// histocompatibility 2, Q region locus 6 /// hypothetical protein LOC100044307 /// similar to H-2 class I histocompatibility antigen, L-D alpha chain precursor	2.12893
1426784_at	Trim47	tripartite motif-containing 47	2.08992
1449009_at	OTTMUSG00000005523 /// Tgtp	predicted gene, OTTMUSG00000005523 /// T-cell specific GTPase	2.04313
1434380_at	Gbp6	guanylate binding protein 6	2.01955
1422134_at	Fosb	FBJ osteosarcoma oncogene B	1.97429
1418666_at	Ptx3	pentraxin related gene	1.97087
1417244_a_at	Irf7	interferon regulatory factor 7	1.94311
1449073_at	Flnc	filamin C, gamma	1.93828
1450783_at	Ifit1	interferon-induced protein with tetratricopeptide repeats 1	1.92871
1420380_at	Ccl2	chemokine (C-C motif) ligand 2	1.89806
1423555_a_at	Ifi44	interferon-induced protein 44	1.89795
1425374_at	Oas3	2'-5' oligoadenylate synthetase 3	1.89204
1417141_at	Igtp	interferon gamma induced GTPase	1.87274
1435330_at	BC094916 /// LOC100048304 /// LOC637605 /// Pyhin1	cDNA sequence BC094916 /// hypothetical protein LOC100048304 /// similar to Gamma-interferon-inducible protein Ifi-16 (Interferon-inducible myeloid differentiation transcriptional activator) (IFI 16) /// pyrin and HIN domain family, member 1	1.85781
1421228_at	Ccl7	chemokine (C-C motif) ligand 7	1.85754
1460197_a_at	Steap4	STEAP family member 4	1.81696
1460661_at	S1pr3	sphingosine-1-phosphate receptor 3	1.81309
1424775_at	Oas1a	2'-5' oligoadenylate synthetase 1A	1.79304
1426278_at	Ifi27	interferon, alpha-inducible protein 27	1.79299
1423377_at	Igfbpl1	insulin-like growth factor binding protein-like 1	1.76865
1447927_at	EG634650 /// Gbp10 /// Mpa2l	predicted gene, EG634650 /// guanylate-binding protein 10 /// macrophage activation 2 like	1.76456
1437173_at	S1pr3	sphingosine-1-phosphate receptor 3	1.75815
1443621_at	Xaf1	XIAP associated factor 1	1.75485
1453228_at	Stx11	syntaxin 11	1.74318
1439827_at	Adamts12	a disintegrin-like and metallopeptidase (reprolysin type) with thrombospondin type 1 motif, 12	1.73911
1449025_at	Ifit3	interferon-induced protein with tetratricopeptide repeats 3	1.71897
1419534_at	Olr1	oxidized low density lipoprotein (lectin-like) receptor 1	1.70735
1427529_at	Fzd9	frizzled homolog 9 (Drosophila)	1.6998
1438676_at	Mpa2l	macrophage activation 2 like	1.69856
1417323_at	Psrc1	proline/serine-rich coiled-coil 1	1.676
1416295_a_at	Il2rg	interleukin 2 receptor, gamma chain	1.67499
1443698_at	Xaf1	XIAP associated factor 1	1.65335
1416505_at	Nr4a1	nuclear receptor subfamily 4, group A, member 1	1.65246
1431591_s_at	100038882 /// 677168 /// Isg15 /// LOC100044225	predicted gene, 100038882 /// predicted gene, 677168 /// ISG15 ubiquitin-like modifier /// hypothetical protein LOC100044225	1.64706
1448380_at	Lgals3bp	lectin, galactoside-binding, soluble, 3 binding protein	1.64631
1451905_a_at	Mx1	myxovirus (influenza virus) resistance 1	1.62863
1449277_at	100039053 /// Ccl19 /// LOC100043921	predicted gene, 100039053 /// chemokine (C-C motif) ligand 19 /// similar to EBI-1 ligand chemokine	1.6224
1418825_at	Irgm1	immunity-related GTPase family M member 1	1.62172
1420944_at	Zfp185	zinc finger protein 185	1.60579
1416296_at	Il2rg	interleukin 2 receptor, gamma chain	1.58648
1418091_at	Tcfcp2l1	transcription factor CP2-like 1	1.5767
1436562_at	Ddx58	DEAD (Asp-Glu-Ala-Asp) box polypeptide 58	1.57234
1450826_a_at	Saa3	serum amyloid A 3	1.56075
1451777_at	Ddx60	DEAD (Asp-Glu-Ala-Asp) box polypeptide 60	1.56058
1419676_at	Mx2	myxovirus (influenza virus) resistance 2	1.55122
1437270_a_at	Clcf1	cardiotrophin-like cytokine factor 1	1.55048
1436172_at	9530028C05	hypothetical protein 9530028C05	1.53821
1456890_at	Ddx58	DEAD (Asp-Glu-Ala-Asp) box polypeptide 58	1.52998
1452178_at	LOC671535 /// Plec1	similar to Plec1 protein /// plectin 1	1.5286
1449556_at	C920025E04Rik /// H2-T23	RIKEN cDNA C920025E04 gene /// histocompatibility 2, T region locus 23	1.51668
1417793_at	Iigp2	interferon inducible GTPase 2	1.51565
1429947_a_at	Zbp1	Z-DNA binding protein 1	1.50671
1424921_at	Brd4 /// Bst2	bromodomain containing 4 /// bone marrow stromal cell antigen 2	1.49923
1428058_at	Ahnak	AHNAK nucleoprotein (desmoyokin)	1.4977
1434372_at	AW112010	expressed sequence AW112010	1.48581
1421550_a_at	Trim34	tripartite motif-containing 34	1.47868
1450165_at	Slfn2	schlafen 2	1.47095
1438658_a_at	S1pr3	sphingosine-1-phosphate receptor 3	1.46299
1419603_at	Ifi204	interferon activated gene 204	1.45245
1451171_at	2310008H04Rik	RIKEN cDNA 2310008H04 gene	1.45012
1438037_at	Herc5	hect domain and RLD 5	1.44833
1456494_a_at	AI451617 /// Trim30	expressed sequence AI451617 /// tripartite motif-containing 30	1.44143
1424131_at	Col6a3	collagen, type VI, alpha 3	1.42752
1427747_a_at	Lcn2	lipocalin 2	1.42723
1431095_a_at	Herc5	hect domain and RLD 5	1.41951
1423607_at	Lum	lumican	1.4177
1416136_at	Mmp2	matrix metallopeptidase 2	1.41744
1424067_at	Icam1	intercellular adhesion molecule 1	1.41067
1424157_at	Ehd2	EH-domain containing 2	1.40835
1451564_at	Parp14	poly (ADP-ribose) polymerase family, member 14	1.40226
1416273_at	Tnfaip2	tumor necrosis factor, alpha-induced protein 2	1.39825
1440085_at	Eda2r	ectodysplasin A2 isoform receptor	1.39509
1418718_at	Cxcl16	chemokine (C-X-C motif) ligand 16	1.3936
1449222_at	Ebi3	Epstein-Barr virus induced gene 3	1.39091
1417961_a_at	Trim30	tripartite motif-containing 30	1.38079
1456404_at	Adamts5 /// LOC100048332	a disintegrin-like and metallopeptidase (reprolysin type) with thrombospondin type 1 motif, 5 (aggrecanase-2) /// similar to a disintegrin-like and metalloprotease (reprolysin type) with thrombospondin type 1 motif, 5 (aggrecanase-2)	1.36416
1428057_a_at	Ahnak	AHNAK nucleoprotein (desmoyokin)	1.35626
1425815_a_at	Hmmr	hyaluronan mediated motility receptor (RHAMM)	1.35277
1426276_at	Ifih1	interferon induced with helicase C domain 1	1.34825
1453757_at	Herc5	hect domain and RLD 5	1.34551
1437176_at	AI451557	expressed sequence AI451557	1.34207
1421344_a_at	Jub	ajuba	1.34206
1438855_x_at	Tnfaip2	tumor necrosis factor, alpha-induced protein 2	1.34148
1456280_at	Clspn	claspin homolog (Xenopus laevis)	1.34062
1455500_at	Rnf213	ring finger protein 213	1.33858
1442804_at	Fgr	Gardner-Rasheed feline sarcoma viral (Fgr) oncogene homolog	1.33347
1451860_a_at	Trim30	tripartite motif-containing 30	1.32933
1451758_at	Lamc3	laminin gamma 3	1.32774
1418259_a_at	Entpd2	ectonucleoside triphosphate diphosphohydrolase 2	1.32751
1448755_at	Col15a1	collagen, type XV, alpha 1	1.32303
1450960_at	Igfbpl1	insulin-like growth factor binding protein-like 1	1.32085
1435454_a_at	BC006779	cDNA sequence BC006779	1.31855
1419132_at	Tlr2	toll-like receptor 2	1.30837
1427884_at	Col3a1	collagen, type III, alpha 1	1.30741
1450033_a_at	Stat1	signal transducer and activator of transcription 1	1.30433
1449195_s_at	Cxcl16	chemokine (C-X-C motif) ligand 16	1.30155
1449399_a_at	Il1b	interleukin 1 beta	1.2968
1416897_at	Parp9	poly (ADP-ribose) polymerase family, member 9	1.29438
1439831_at	---	---	1.29279
1440932_at	Hist3h2a	histone cluster 3, H2a	1.29134
1451006_at	Xdh	xanthine dehydrogenase	1.29133
1427883_a_at	Col3a1	collagen, type III, alpha 1	1.2849
1424948_x_at	H2-D1 /// H2-K1 /// LOC100044874	histocompatibility 2, D region locus 1 /// histocompatibility 2, K1, K region /// similar to H-2K(d) antigen	1.27876
1460603_at	Samd9l	sterile alpha motif domain containing 9-like	1.27462
1417172_at	Ube2l6	ubiquitin-conjugating enzyme E2L 6	1.26685
1416016_at	Tap1	transporter 1, ATP-binding cassette, sub-family B (MDR/TAP)	1.25722
1424857_a_at	Trim34	tripartite motif-containing 34	1.25444
1428184_at	3110035E14Rik	RIKEN cDNA 3110035E14 gene	1.25296
1422632_at	Ctsw	cathepsin W	1.25293
1419209_at	Cxcl1	chemokine (C-X-C motif) ligand 1	1.24957
1422561_at	Adamts5 /// LOC100048332	a disintegrin-like and metallopeptidase (reprolysin type) with thrombospondin type 1 motif, 5 (aggrecanase-2) /// similar to a disintegrin-like and metalloprotease (reprolysin type) with thrombospondin type 1 motif, 5 (aggrecanase-2)	1.24837
1427381_at	Irg1	immunoresponsive gene 1	1.24609
1441389_at	---	---	1.24349
1420591_at	Gpr84	G protein-coupled receptor 84	1.24189
1426112_a_at	Cd72	CD72 antigen	1.24048
1437218_at	Fn1	fibronectin 1	1.23791
1437271_at	Clcf1	cardiotrophin-like cytokine factor 1	1.2322
1448436_a_at	Irf1	interferon regulatory factor 1	1.23057
1434447_at	Met	met proto-oncogene	1.23039
1427746_x_at	H2-K1	histocompatibility 2, K1, K region	1.21657
1460227_at	Timp1	tissue inhibitor of metalloproteinase 1	1.21381
1432026_a_at	Herc5	hect domain and RLD 5	1.2072
1451821_a_at	Sp100	nuclear antigen Sp100	1.20202
1421679_a_at	Cdkn1a	cyclin-dependent kinase inhibitor 1A (P21)	1.20142
1418675_at	Osmr	oncostatin M receptor	1.19902
1451139_at	Slc39a4	solute carrier family 39 (zinc transporter), member 4	1.19568
1457644_s_at	Cxcl1	chemokine (C-X-C motif) ligand 1	1.19288
1424680_at	Fam26e	family with sequence similarity 26, member E	1.18995
1447851_x_at	Atp10a	ATPase, class V, type 10A	1.18992
1417928_at	Pdlim4	PDZ and LIM domain 4	1.18431
1421217_a_at	Lgals9	lectin, galactose binding, soluble 9	1.18246
1425310_a_at	Emid2	EMI domain containing 2	1.17119
1435162_at	Prkg2	protein kinase, cGMP-dependent, type II	1.16282
1425156_at	Gbp6	guanylate binding protein 6	1.15732
1425225_at	Fcgr4	Fc receptor, IgG, low affinity IV	1.15647
1427975_at	Rasl10a	RAS-like, family 10, member A	1.1557
1422962_a_at	Psmb8	proteasome (prosome, macropain) subunit, beta type 8 (large multifunctional peptidase 7)	1.15449
1423110_at	Col1a2	collagen, type I, alpha 2	1.15054
1416942_at	Erap1	endoplasmic reticulum aminopeptidase 1	1.14968
1457780_at	Stx11	syntaxin 11	1.14904
1419526_at	Fgr	Gardner-Rasheed feline sarcoma viral (Fgr) oncogene homolog	1.14443
1421322_a_at	Irf9	interferon regulatory factor 9	1.14307
1427387_a_at	Itgb4	integrin beta 4	1.14242
1418674_at	Osmr	oncostatin M receptor	1.13698
1424617_at	Ifi35	interferon-induced protein 35	1.13515
1415871_at	Tgfbi	transforming growth factor, beta induced	1.13513
1431079_at	C1qtnf2	C1q and tumor necrosis factor related protein 2	1.13216
1416677_at	Apoh	apolipoprotein H	1.13179
1425336_x_at	H2-K1	histocompatibility 2, K1, K region	1.12539
1424118_a_at	Spc25	SPC25, NDC80 kinetochore complex component, homolog (S. cerevisiae)	1.12273
1423915_at	Olfml2b	olfactomedin-like 2B	1.12028
1435665_at	AI451617	expressed sequence AI451617	1.11803
1427020_at	Scara3	scavenger receptor class A, member 3	1.11739
1449449_at	Ptges	prostaglandin E synthase	1.11549
1441855_x_at	Cxcl1	chemokine (C-X-C motif) ligand 1	1.11521
1423669_at	Col1a1	collagen, type I, alpha 1	1.115
1439332_at	Ddit4l	DNA-damage-inducible transcript 4-like	1.11488
1416039_x_at	Cyr61	cysteine rich protein 61	1.11408
1439364_a_at	Mmp2	matrix metallopeptidase 2	1.11296
1419569_a_at	Isg20	interferon-stimulated protein	1.10595
1438868_at	D14Ertd668e	DNA segment, Chr 14, ERATO Doi 668, expressed	1.10478
1423986_a_at	Shisa5	shisa homolog 5 (Xenopus laevis)	1.10439
1438133_a_at	Cyr61	cysteine rich protein 61	1.10376
1423341_at	Cspg4	chondroitin sulfate proteoglycan 4	1.10328
1434322_at	Micall2	MICAL-like 2	1.10213
1425416_s_at	Psrc1	proline/serine-rich coiled-coil 1	1.10028
1431004_at	LOC100047339	similar to lysyl oxidase-like 2	1.09915
1450696_at	Psmb9	proteasome (prosome, macropain) subunit, beta type 9 (large multifunctional peptidase 2)	1.09827
1417785_at	Pla1a	phospholipase A1 member A	1.09333
1422788_at	Slc43a3	solute carrier family 43, member 3	1.09249
1441338_at	5930412G12Rik	RIKEN cDNA 5930412G12 gene	1.09199
1425119_at	Oas1b	2'-5' oligoadenylate synthetase 1B	1.09032
1459151_x_at	Ifi35	interferon-induced protein 35	1.08924
1444607_at	---	---	1.08671
1452803_at	Glipr2	GLI pathogenesis-related 2	1.0797
1435208_at	Dtx3l	deltex 3-like (Drosophila)	1.07955
1457035_at	AI607873	expressed sequence AI607873	1.07846
1434240_at	4632434I11Rik	RIKEN cDNA 4632434I11 gene	1.07801
1426092_a_at	Trim34	tripartite motif-containing 34	1.07791
1418571_at	Tnfrsf12a	tumor necrosis factor receptor superfamily, member 12a	1.0734
1452324_at	Pvt1	plasmacytoma variant translocation 1	1.073
1426348_at	Col4a1	collagen, type IV, alpha 1	1.07224
1452956_a_at	D12Ertd647e	DNA segment, Chr 12, ERATO Doi 647, expressed	1.0713
1448415_a_at	Sema3b	sema domain, immunoglobulin domain (Ig), short basic domain, secreted, (semaphorin) 3B	1.07008
1456250_x_at	Tgfbi	transforming growth factor, beta induced	1.0656
1445897_s_at	Ifi35	interferon-induced protein 35	1.06387
1422005_at	Eif2ak2	eukaryotic translation initiation factor 2-alpha kinase 2	1.06358
1437432_a_at	Trim12	tripartite motif-containing 12	1.06162
1439825_at	Dtx3l	deltex 3-like (Drosophila)	1.05893
1452035_at	Col4a1	collagen, type IV, alpha 1	1.05865
1451751_at	Ddit4l	DNA-damage-inducible transcript 4-like	1.05739
1428991_at	Hrasls	HRAS-like suppressor	1.0573
1455494_at	Col1a1	collagen, type I, alpha 1	1.05397
1418201_at	Plekhg2	pleckstrin homology domain containing, family G (with RhoGef domain) member 2	1.05151
1455689_at	Fzd10	frizzled homolog 10 (Drosophila)	1.04997
1418572_x_at	Tnfrsf12a	tumor necrosis factor receptor superfamily, member 12a	1.04855
1434748_at	Ckap2	cytoskeleton associated protein 2	1.0474
1429824_at	4930550C14Rik	RIKEN cDNA 4930550C14 gene	1.04657
1425974_a_at	Trim25	tripartite motif-containing 25	1.0463
1437463_x_at	Tgfbi	transforming growth factor, beta induced	1.0453
1417009_at	C1r	complement component 1, r subcomponent	1.04412
1439747_at	Ptges	prostaglandin E synthase	1.04379
1419879_s_at	Trim25	tripartite motif-containing 25	1.04316
1436061_at	---	---	1.04191
1459894_at	Iqgap2	IQ motif containing GTPase activating protein 2	1.03835
1421694_a_at	Vcan	versican	1.03812
1450484_a_at	Cmpk2	cytidine monophosphate (UMP-CMP) kinase 2, mitochondrial	1.03631
1427894_at	Vasn	vasorin	1.03591
1425985_s_at	Masp1	mannan-binding lectin serine peptidase 1	1.03529
1423516_a_at	Nid2	nidogen 2	1.03508
1434980_at	Pik3r5	phosphoinositide-3-kinase, regulatory subunit 5, p101	1.03283
1417856_at	Relb	avian reticuloendotheliosis viral (v-rel) oncogene related B	1.0326
1435132_at	Disp1	dispatched homolog 1 (Drosophila)	1.03133
1450034_at	Stat1	signal transducer and activator of transcription 1	1.03128
1421547_at	Cd180	CD180 antigen	1.02271
1417625_s_at	Cxcr7	chemokine (C-X-C motif) receptor 7	1.02091
1436779_at	Cybb	cytochrome b-245, beta polypeptide	1.01915
1451314_a_at	Vcam1	vascular cell adhesion molecule 1	1.01729
1423100_at	Fos	FBJ osteosarcoma oncogene	1.01692
1417595_at	Meox1	mesenchyme homeobox 1	1.01685
1427853_a_at	Hsp25-ps1	heat shock protein 25, pseudogene 1	1.01632
1449590_a_at	Mras	muscle and microspikes RAS	1.01622
1417851_at	Cxcl13	chemokine (C-X-C motif) ligand 13	1.01231
1421171_at	Adam12	a disintegrin and metallopeptidase domain 12 (meltrin alpha)	1.01023
1424278_a_at	Birc5	baculoviral IAP repeat-containing 5	1.00744
1460011_at	Cyp26b1	cytochrome P450, family 26, subfamily b, polypeptide 1	1.00629
1439622_at	Rassf4	Ras association (RalGDS/AF-6) domain family member 4	1.00618
1417014_at	Hspb8	heat shock protein 8	1.00399
1449363_at	Atf3	activating transcription factor 3	1.00268
1428492_at	Glipr2	GLI pathogenesis-related 2	1.00004
ID	Gene.Symbol	Gene.Title	Fold change
DOWNREGULATED
1415900_a_at	Kit	kit oncogene	-2.4495
1415978_at	Tubb3	tubulin, beta 3	-1.04763
1416361_a_at	Dync1i1	dynein cytoplasmic 1 intermediate chain 1	-1.23748
1416562_at	Gad1	glutamic acid decarboxylase 1	-1.81584
1416702_at	Serpini1	serine (or cysteine) peptidase inhibitor, clade I, member 1	-1.24623
1416845_at	Tmem132a	transmembrane protein 132A	-1.22384
1417050_at	C1qtnf4	C1q and tumor necrosis factor related protein 4	-1.74383
1417089_a_at	Ckmt1	creatine kinase, mitochondrial 1, ubiquitous	-1.22902
1417155_at	Mycn	v-myc myelocytomatosis viral related oncogene, neuroblastoma derived (avian)	-1.33647
1417214_at	Rab27b	RAB27b, member RAS oncogene family	-1.21317
1417343_at	Fxyd6	FXYD domain-containing ion transport regulator 6	-1.37083
1417388_at	Bex2	brain expressed X-linked 2	-1.05824
1417414_at	2003-09-01	septin 3	-1.32817
1417529_at	Rab33a	RAB33A, member of RAS oncogene family	-1.08203
1417708_at	Syt3	synaptotagmin III	-1.12443
1417747_at	Cplx1	complexin 1	-1.26581
1417802_at	1110032A04Rik	RIKEN cDNA 1110032A04 gene	-1.61757
1417803_at	1110032A04Rik	RIKEN cDNA 1110032A04 gene	-1.51809
1417890_at	Pdxp	pyridoxal (pyridoxine, vitamin B6) phosphatase	-1.01233
1417923_at	Pak3	p21 (CDKN1A)-activated kinase 3	-1.16531
1417988_at	Resp18	regulated endocrine-specific protein 18	-2.25972
1417994_a_at	Accn1	amiloride-sensitive cation channel 1, neuronal (degenerin)	-1.26625
1417995_at	Ptpn22	protein tyrosine phosphatase, non-receptor type 22 (lymphoid)	-1.21569
1418047_at	Neurod6	neurogenic differentiation 6	-1.46949
1418053_at	Sncb	synuclein, beta	-1.3688
1418057_at	Tiam1	T-cell lymphoma invasion and metastasis 1	-1.01898
1418094_s_at	Car4	carbonic anhydrase 4	-2.11961
1418100_at	A030009H04Rik	RIKEN cDNA A030009H04 gene	-1.27258
1418104_at	Nrip3	nuclear receptor interacting protein 3	-1.35337
1418149_at	Chga	chromogranin A	-1.20313
1418177_at	Gabrg2	gamma-aminobutyric acid (GABA-A) receptor, subunit gamma 2	-1.39859
1418311_at	Fn3k	fructosamine 3 kinase	-1.12621
1418314_a_at	A2bp1	ataxin 2 binding protein 1	-1.0735
1418370_at	Tnnc1	troponin C, cardiac/slow skeletal	-1.1492
1418493_a_at	Snca	synuclein, alpha	-1.87372
1418497_at	Fgf13	fibroblast growth factor 13	-1.07108
1418507_s_at	Socs2	suppressor of cytokine signaling 2	-1.44527
1418551_at	Mybpc3	myosin binding protein C, cardiac	-1.67014
1418588_at	Nrsn1	neurensin 1	-1.83193
1418610_at	Slc17a6	solute carrier family 17 (sodium-dependent inorganic phosphate cotransporter), member 6	-1.13006
1418785_at	Mapk8ip2	mitogen-activated protein kinase 8 interacting protein 2	-1.11725
1418792_at	Sh3gl2	SH3-domain GRB2-like 2	-1.10213
1418810_at	Crhr1	corticotropin releasing hormone receptor 1	-1.44465
1418916_a_at	Spp2	secreted phosphoprotein 2	-1.17066
1418921_at	Cadm3	cell adhesion molecule 3	-1.13574
1418922_at	Cadm3	cell adhesion molecule 3	-1.28495
1418983_at	Inadl	InaD-like (Drosophila)	-1.60105
1418984_at	Inadl	InaD-like (Drosophila)	-1.37655
1418995_at	Neurod2	neurogenic differentiation 2	-1.10536
1419044_at	Cntnap4	contactin associated protein-like 4	-1.45303
1419225_at	Cacna2d3	calcium channel, voltage-dependent, alpha2/delta subunit 3	-1.80059
1419269_at	Dut	deoxyuridine triphosphatase	-1.1877
1419341_at	Epha8	Eph receptor A8	-1.37396
1419344_at	Tcte1	t-complex-associated testis expressed 1	-1.53715
1419425_at	Cnr1	cannabinoid receptor 1 (brain)	-1.11233
1419672_at	Spock1	sparc/osteonectin, cwcv and kazal-like domains proteoglycan 1	-1.04387
1420354_at	Cnnm1	cyclin M1	-1.01344
1420418_at	Syt2	synaptotagmin II	-1.37343
1420506_a_at	Stxbp1	syntaxin binding protein 1	-1.32411
1420655_at	Pnpla3	patatin-like phospholipase domain containing 3	-1.18144
1420818_at	Sla	src-like adaptor	-1.66084
1420819_at	Sla	src-like adaptor	-1.49078
1420884_at	Sln	sarcolipin	-2.46732
1420955_at	Vsnl1	visinin-like 1	-1.54456
1421017_at	Nrg3	neuregulin 3	-1.2334
1421126_at	Ryr2	ryanodine receptor 2, cardiac	-1.0544
1421137_a_at	Pkib	protein kinase inhibitor beta, cAMP dependent, testis specific	-1.04374
1421138_a_at	Pkib	protein kinase inhibitor beta, cAMP dependent, testis specific	-1.09347
1421175_at	Myt1l	myelin transcription factor 1-like	-1.33433
1421255_a_at	Cabp1	calcium binding protein 1	-2.14664
1421280_at	Gabra1	gamma-aminobutyric acid (GABA-A) receptor, subunit alpha 1	-1.10311
1421281_at	Gabra1	gamma-aminobutyric acid (GABA-A) receptor, subunit alpha 1	-1.37608
1421348_a_at	Cend1	cell cycle exit and neuronal differentiation 1	-1.08587
1421349_x_at	Cend1	cell cycle exit and neuronal differentiation 1	-1.12352
1421369_a_at	Mab21l1	mab-21-like 1 (C. elegans)	-1.12401
1421472_at	2900083I11Rik	RIKEN cDNA 2900083I11 gene	-1.25375
1421508_at	LOC100044065 /// Odz1	similar to odd Oz/ten-m homolog 1 (Drosophila) /// odd Oz/ten-m homolog 1 (Drosophila)	-1.30301
1421530_a_at	Grm8	glutamate receptor, metabotropic 8	-1.45558
1421580_at	Cntnap1	contactin associated protein-like 1	-1.0185
1421735_a_at	St8sia5	ST8 alpha-N-acetyl-neuraminide alpha-2,8-sialyltransferase 5	-1.12136
1421739_a_at	Matk	megakaryocyte-associated tyrosine kinase	-1.06409
1421740_at	Gnas	GNAS (guanine nucleotide binding protein, alpha stimulating) complex locus	-1.03977
1421790_a_at	Kcnab3	potassium voltage-gated channel, shaker-related subfamily, beta member 3	-1.18937
1421881_a_at	Elavl2	ELAV (embryonic lethal, abnormal vision, Drosophila)-like 2 (Hu antigen B)	-1.02886
1421882_a_at	Elavl2	ELAV (embryonic lethal, abnormal vision, Drosophila)-like 2 (Hu antigen B)	-1.71192
1421883_at	Elavl2	ELAV (embryonic lethal, abnormal vision, Drosophila)-like 2 (Hu antigen B)	-1.96052
1421944_a_at	Asgr1	asialoglycoprotein receptor 1	-2.46195
1421958_at	L1cam	L1 cell adhesion molecule	-1.14935
1421978_at	Gad2	glutamic acid decarboxylase 2	-1.98878
1421990_at	Syt1	synaptotagmin I	-1.72461
1421995_at	Tcfap2a	transcription factor AP-2, alpha	-1.32919
1421996_at	Tcfap2a	transcription factor AP-2, alpha	-1.50284
1422130_at	Nptx1	neuronal pentraxin 1	-1.15688
1422564_at	Actl6b	actin-like 6B	-1.43871
1422583_at	Rab3b	RAB3B, member RAS oncogene family	-2.09192
1422600_at	Rasgrf1	RAS protein-specific guanine nucleotide-releasing factor 1	-1.36731
1422625_at	LOC100046207 /// Ly6h	similar to Lymphocyte antigen 6H precursor (Ly-6H) /// lymphocyte antigen 6 complex, locus H	-1.37707
1422649_at	Cntn6	contactin 6	-1.37428
1422711_a_at	Pnck	pregnancy upregulated non-ubiquitously expressed CaM kinase	-1.71709
1422756_at	Slc32a1	solute carrier family 32 (GABA vesicular transporter), member 1	-1.42795
1422798_at	Cntnap2	contactin associated protein-like 2	-1.41355
1422911_at	Cbln3	cerebellin 3 precursor protein	-1.69986
1422914_at	Sp5	trans-acting transcription factor 5	-1.77912
1422929_s_at	Atoh7	atonal homolog 7 (Drosophila)	-1.42278
1422945_a_at	Kif5c	kinesin family member 5C	-1.07991
1423019_at	Gjd2	gap junction protein, delta 2	-1.22573
1423084_at	B3galt2	UDP-Gal:betaGlcNAc beta 1,3-galactosyltransferase, polypeptide 2	-1.03496
1423171_at	Gpr88	G-protein coupled receptor 88	-1.11645
1423172_at	Napb	N-ethylmaleimide sensitive fusion protein attachment protein beta	-1.02049
1423173_at	Napb	N-ethylmaleimide sensitive fusion protein attachment protein beta	-1.18047
1423258_at	Syt9	synaptotagmin IX	-1.12411
1423281_at	Stmn2	stathmin-like 2	-1.06064
1423287_at	Cbln1 /// LOC100046314	cerebellin 1 precursor protein /// similar to precerebellin-1	-1.07844
1423288_s_at	Cbln1 /// LOC100046314	cerebellin 1 precursor protein /// similar to precerebellin-1	-1.01286
1423340_at	Tcfap2b	transcription factor AP-2 beta	-2.12606
1423537_at	Gap43	growth associated protein 43	-1.09363
1423544_at	Ptpn5	protein tyrosine phosphatase, non-receptor type 5	-1.16354
1423630_at	Cygb	cytoglobin	-1.17678
1423640_at	Synpr	synaptoporin	-1.36434
1423802_at	Camkv	CaM kinase-like vesicle-associated	-1.30721
1423950_at	Kcnab3	potassium voltage-gated channel, shaker-related subfamily, beta member 3	-1.54789
1424148_a_at	Stap2	signal transducing adaptor family member 2	-1.28759
1424223_at	1700020C11Rik	RIKEN cDNA 1700020C11 gene	-1.09854
1424308_at	Slc24a3	solute carrier family 24 (sodium/potassium/calcium exchanger), member 3	-1.54711
1424482_at	Arhgef7	Rho guanine nucleotide exchange factor (GEF7)	-1.12098
1424558_a_at	Cabyr	calcium-binding tyrosine-(Y)-phosphorylation regulated (fibrousheathin 2)	-1.28669
1424581_at	Stac2	SH3 and cysteine rich domain 2	-1.77955
1424633_at	Camk1g	calcium/calmodulin-dependent protein kinase I gamma	-1.9722
1424679_at	Mab21l1	mab-21-like 1 (C. elegans)	-1.05717
1424933_at	Myo5c	myosin VC	-1.05564
1425089_at	Kcnc4	potassium voltage gated channel, Shaw-related subfamily, member 4	-1.04536
1425090_s_at	Kcnc4	potassium voltage gated channel, Shaw-related subfamily, member 4	-2.04846
1425110_at	Sorcs3	sortilin-related VPS10 domain containing receptor 3	-1.34593
1425111_at	Sorcs3	sortilin-related VPS10 domain containing receptor 3	-2.40542
1425116_a_at	Spnb4	spectrin beta 4	-1.09419
1425575_at	Epha3	Eph receptor A3	-1.21193
1425833_a_at	Hpca	hippocalcin	-1.52229
1425846_a_at	Caln1	calneuron 1	-1.57427
1425848_a_at	Dusp26	dual specificity phosphatase 26 (putative)	-1.44426
1425892_a_at	Pnoc	prepronociceptin	-1.47466
1425926_a_at	Otx2	orthodenticle homolog 2 (Drosophila)	-1.35892
1426001_at	Eomes	eomesodermin homolog (Xenopus laevis)	-1.07565
1426048_s_at	Hrc /// Tcfap2a	histidine rich calcium binding protein /// transcription factor AP-2, alpha	-1.53138
1426069_s_at	Slc7a4	solute carrier family 7 (cationic amino acid transporter, y+ system), member 4	-1.0283
1426122_a_at	Coro6	coronin 6	-1.50912
1426168_a_at	A130082M07Rik /// Tcra	RIKEN cDNA A130082M07 gene /// T-cell receptor alpha chain	-1.16952
1426204_a_at	Oprl1	opioid receptor-like 1	-1.69826
1426255_at	Nefl	neurofilament, light polypeptide	-1.32122
1426318_at	Serpinb1b	serine (or cysteine) peptidase inhibitor, clade B, member 1b	-2.84279
1426413_at	Neurod1	neurogenic differentiation 1	-1.00362
1426512_at	Olfm3	olfactomedin 3	-1.33728
1426606_at	Crtac1	cartilage acidic protein 1	-1.56383
1426712_at	Slc6a15	solute carrier family 6 (neurotransmitter transporter), member 15	-1.12357
1426766_at	6330403K07Rik	RIKEN cDNA 6330403K07 gene	-1.29046
1426914_at	Marveld2	MARVEL (membrane-associating) domain containing 2	-1.07673
1426929_at	Brunol4	bruno-like 4, RNA binding protein (Drosophila)	-1.26724
1426930_at	Brunol4	bruno-like 4, RNA binding protein (Drosophila)	-1.35706
1426989_at	Clstn3	calsyntenin 3	-1.0357
1427038_at	Penk1	preproenkephalin 1	-2.80359
1427042_at	Mal2	mal, T-cell differentiation protein 2	-2.2218
1427056_at	Adamts15	a disintegrin-like and metallopeptidase (reprolysin type) with thrombospondin type 1 motif, 15	-1.29309
1427107_at	Slc16a11	solute carrier family 16 (monocarboxylic acid transporters), member 11	-1.05496
1427122_at	Copg2as2	coatomer protein complex, subunit gamma 2, antisense 2	-1.1818
1427123_s_at	Copg2as2	coatomer protein complex, subunit gamma 2, antisense 2	-1.01144
1427149_at	Plekha6	pleckstrin homology domain containing, family A member 6	-1.01159
1427246_at	Magi1	membrane associated guanylate kinase, WW and PDZ domain containing 1	-1.49266
1427281_at	Scn2a1	sodium channel, voltage-gated, type II, alpha 1	-1.29271
1427320_at	Copg2as2	coatomer protein complex, subunit gamma 2, antisense 2	-1.03586
1427400_at	Lbx1	ladybird homeobox homolog 1 (Drosophila)	-1.71336
1427470_s_at	Napb	N-ethylmaleimide sensitive fusion protein attachment protein beta	-1.40968
1427481_a_at	Atp1a3	ATPase, Na+/K+ transporting, alpha 3 polypeptide	-1.30144
1427580_a_at	Rian	RNA imprinted and accumulated in nucleus	-1.60336
1427674_a_at	Sez6	seizure related gene 6	-1.06895
1427754_a_at	Dnm1	dynamin 1	-1.118
1427822_a_at	Copg2as2	coatomer protein complex, subunit gamma 2, antisense 2	-1.91981
1427900_at	Pip5kl1	phosphatidylinositol-4-phosphate 5-kinase-like 1	-1.15168
1428055_at	Rian	MRNA, MBII-343 snoRNA	-1.42488
1428066_at	Ccdc120	coiled-coil domain containing 120	-1.01312
1428204_at	Gabrb2	gamma-aminobutyric acid (GABA-A) receptor, subunit beta 2	-1.14977
1428205_x_at	Gabrb2	gamma-aminobutyric acid (GABA-A) receptor, subunit beta 2	-1.09903
1428240_at	Nrxn1	neurexin I	-1.03158
1428305_at	Pcsk2	proprotein convertase subtilisin/kexin type 2	-1.01945
1428347_at	Cyfip2	cytoplasmic FMR1 interacting protein 2	-1.07658
1428377_at	Btbd11	BTB (POZ) domain containing 11	-1.28023
1428379_at	Slc17a6	solute carrier family 17 (sodium-dependent inorganic phosphate cotransporter), member 6	-1.72048
1428525_at	4930488B01Rik	RIKEN cDNA 4930488B01 gene	-1.34202
1428536_at	Kcng4	potassium voltage-gated channel, subfamily G, member 4	-1.20807
1428602_at	Kcnj9	potassium inwardly-rectifying channel, subfamily J, member 9	-1.29606
1428741_at	Elavl4	ELAV (embryonic lethal, abnormal vision, Drosophila)-like 4 (Hu antigen D)	-1.3927
1428764_at	Meg3	maternally expressed 3	-1.80631
1428765_at	Meg3	maternally expressed 3	-1.2433
1428813_a_at	Caly	calcyon neuron-specific vesicular protein	-1.51961
1428891_at	9130213B05Rik	RIKEN cDNA 9130213B05 gene	-1.12747
1429113_at	2900092E17Rik /// Prrt2	RIKEN cDNA 2900092E17 gene /// proline-rich transmembrane protein 2	-1.28646
1429256_at	Meg3	maternally expressed 3	-1.63951
1429257_at	---	---	-1.08395
1429262_at	Rassf6	Ras association (RalGDS/AF-6) domain family member 6	-1.91083
1429266_at	Tmhs	tetraspan transmembrane protein, hair cell stereocilia	-1.14195
1429269_at	BC068157	cDNA sequence BC068157	-1.22057
1429390_at	Acpl2	acid phosphatase-like 2	-1.01599
1429416_at	Ttc9b	tetratricopeptide repeat domain 9B	-1.2441
1429518_at	Faim2	Fas apoptotic inhibitory molecule 2	-1.55694
1429589_at	Gad2	glutamic acid decarboxylase 2	-1.44916
1429664_at	Cdkl1	cyclin-dependent kinase-like 1 (CDC2-related kinase)	-1.18479
1429685_at	Gabrb2	gamma-aminobutyric acid (GABA-A) receptor, subunit beta 2	-1.19558
1429738_at	Myt1l	myelin transcription factor 1-like	-1.37884
1429753_at	Nxph4	neurexophilin 4	-1.872
1429862_at	Pla2g4e	phospholipase A2, group IVE	-1.75048
1429887_at	Nos1	nitric oxide synthase 1, neuronal	-1.32781
1429922_at	---	---	-1.1919
1430036_at	2310015B20Rik	RIKEN cDNA 2310015B20 gene	-1.66167
1430511_at	Unc13c	unc-13 homolog C (C. elegans)	-1.4626
1430589_at	Pigh	phosphatidylinositol glycan anchor biosynthesis, class H	-1.05211
1430599_at	Myt1l	myelin transcription factor 1-like	-1.41124
1430612_at	1810033B17Rik	RIKEN cDNA 1810033B17 gene	-1.20703
1430834_at	Gprin3	GPRIN family member 3	-1.04414
1431076_at	Add2	adducin 2 (beta)	-1.09329
1431094_at	1110006E14Rik	RIKEN cDNA 1110006E14 gene	-1.75286
1431191_a_at	Syt1	synaptotagmin I	-1.63206
1431214_at	LOC433762	hypothetical gene LOC433762	-1.02409
1431402_at	Kirrel3	kin of IRRE like 3 (Drosophila)	-1.01091
1431569_a_at	Lypd1	Ly6/Plaur domain containing 1	-1.81704
1431852_at	A730035I17Rik	RIKEN cDNA A730035I17 gene, mRNA (cDNA clone MGC:175981 IMAGE:9055632)	-1.52849
1432216_s_at	Mpp7	membrane protein, palmitoylated 7 (MAGUK p55 subfamily member 7)	-1.70778
1432260_at	Gpr39	G protein-coupled receptor 39	-2.14069
1432418_a_at	Ckmt1	creatine kinase, mitochondrial 1, ubiquitous	-1.47389
1432432_a_at	LOC100044883 /// Rab3c	similar to RAB3C, member RAS oncogene family /// RAB3C, member RAS oncogene family	-1.59062
1432813_at	2900064F13Rik	RIKEN cDNA 2900064F13 gene	-1.10781
1433452_at	B630019K06Rik	RIKEN cDNA B630019K06 gene	-1.02338
1433523_at	D930005D10Rik	RIKEN cDNA D930005D10 gene	-1.22201
1433673_at	E130309D14Rik	RIKEN cDNA E130309D14 gene	-1.02008
1433714_at	Sult4a1	sulfotransferase family 4A, member 1	-1.02767
1433792_at	Nrip2	nuclear receptor interacting protein 2	-1.80461
1433884_at	Syt1	synaptotagmin I	-1.40436
1433909_at	Syt17	synaptotagmin XVII	-1.52178
1433947_at	Rab37	RAB37, member of RAS oncogene family	-1.05648
1433959_at	Zmat4	zinc finger, matrin type 4	-1.77823
1433972_at	Camta1	calmodulin binding transcription activator 1	-1.14391
1433987_at	Hpcal4	hippocalcin-like 4	-2.75523
1434013_at	Ablim3	actin binding LIM protein family, member 3	-1.09057
1434083_a_at	Elmod1	ELMO domain containing 1	-1.01958
1434098_at	Glra2	glycine receptor, alpha 2 subunit	-1.52006
1434172_at	Cnr1	cannabinoid receptor 1 (brain)	-1.29272
1434199_at	Tmem151b	transmembrane protein 151B	-1.59059
1434211_at	Sh3bgrl2	SH3 domain binding glutamic acid-rich protein like 2	-1.23004
1434346_at	---	---	-1.05458
1434347_s_at	---	---	-1.27054
1434458_at	Fst	follistatin	-1.76025
1434466_at	Atcay	ataxia, cerebellar, Cayman type homolog (human)	-1.40987
1434467_at	Atcay	ataxia, cerebellar, Cayman type homolog (human)	-1.18394
1434470_at	Syt13	synaptotagmin XIII	-1.81086
1434526_at	Abhd7 /// LOC100046112	abhydrolase domain containing 7 /// similar to epoxide hydrolase-related	-1.15703
1434531_at	Mgat5b	mannoside acetylglucosaminyltransferase 5, isoenzyme B	-1.73575
1434582_at	Erc2	ELKS/RAB6-interacting/CAST family member 2	-1.04377
1434590_at	Bend6	BEN domain containing 6	-1.02862
1434601_at	Amigo2	adhesion molecule with Ig like domain 2	-1.0615
1434635_at	Rph3a	rabphilin 3A	-1.43964
1434638_at	---	---	-1.10412
1434640_at	Nrsn2	neurensin 2	-1.30668
1434672_at	Gpr22	G protein-coupled receptor 22	-1.8896
1434673_at	Gpr22	G protein-coupled receptor 22	-1.9329
1434780_at	C130038G02Rik	RIKEN cDNA C130038G02 gene	-1.11908
1434794_at	Rhof	ras homolog gene family, member f	-1.21293
1434984_at	6330514A18Rik	RIKEN cDNA 6330514A18 gene	-1.45747
1435038_s_at	Aak1	AP2 associated kinase 1	-1.21457
1435045_s_at	Mapk8ip2	mitogen-activated protein kinase 8 interacting protein 2	-1.15471
1435047_at	Rab3c	RAB3C, member RAS oncogene family	-1.47182
1435105_at	Rnf208	ring finger protein 208	-1.02972
1435115_at	Fndc5	fibronectin type III domain containing 5	-1.26891
1435155_at	Cgn	cingulin	-1.1979
1435172_at	Eomes	eomesodermin homolog (Xenopus laevis)	-1.69081
1435297_at	Gjd2	gap junction protein, delta 2	-1.90277
1435305_at	Ntrk2	neurotrophic tyrosine kinase, receptor, type 2	-1.31471
1435307_at	Ankrd34b	ankyrin repeat domain 34B	-2.08842
1435310_at	---	---	-1.2983
1435311_s_at	---	---	-1.49902
1435387_at	Slc2a13	solute carrier family 2 (facilitated glucose transporter), member 13	-1.0375
1435404_at	Disp2	dispatched homolog 2 (Drosophila)	-1.4261
1435407_at	Zkscan16	Zinc finger with KRAB and SCAN domains 16 (Zkscan16), mRNA	-1.18426
1435411_at	Neurod2	neurogenic differentiation 2	-1.01277
1435462_at	Plcxd2	phosphatidylinositol-specific phospholipase C, X domain containing 2	-1.17177
1435486_at	Pak3	p21 (CDKN1A)-activated kinase 3	-1.58583
1435500_at	Rab26	RAB26, member RAS oncogene family	-1.87194
1435511_at	Syn2	synapsin II	-1.20736
1435551_at	Fhod3	formin homology 2 domain containing 3	-1.02893
1435598_at	---	---	-1.49704
1435607_at	Grm2	glutamate receptor, metabotropic 2	-1.58981
1435614_s_at	Rasgrf1	RAS protein-specific guanine nucleotide-releasing factor 1	-1.02918
1435667_at	Rims1	regulating synaptic membrane exocytosis 1	-1.12954
1435670_at	Tcfap2b	transcription factor AP-2 beta	-2.34732
1435687_at	Sv2b	synaptic vesicle glycoprotein 2 b	-1.06377
1435708_at	---	---	-1.01923
1435747_at	Fgf14	fibroblast growth factor 14	-1.20476
1435796_at	Wscd2	WSC domain containing 2	-1.14753
1435832_at	Lrrc4	leucine rich repeat containing 4	-1.30739
1435894_at	C030014L02	hypothetical protein C030014L02	-1.04697
1435933_at	Scn2a1	sodium channel, voltage-gated, type II, alpha 1	-1.00991
1435968_at	---	---	-1.44322
1435994_at	Kcnh1	potassium voltage-gated channel, subfamily H (eag-related), member 1	-1.30093
1436013_at	Gsg1l	GSG1-like	-1.22303
1436042_at	Tln1	talin 1	-1.01717
1436057_at	Meg3	maternally expressed 3	-1.4247
1436084_at	Scrt1	scratch homolog 1, zinc finger protein (Drosophila)	-1.12069
1436095_at	Chd5	chromodomain helicase DNA binding protein 5	-1.38578
1436100_at	Sh2d5	SH2 domain containing 5	-1.40356
1436104_a_at	---	---	-1.23288
1436105_at	Ccdc74a	coiled-coil domain containing 74A	-1.4033
1436167_at	Shf	Src homology 2 domain containing F	-1.1287
1436182_at	---	---	-1.00621
1436237_at	Ttc9	tetratricopeptide repeat domain 9	-1.57707
1436260_at	---	---	-1.1358
1436335_at	Plch2	phospholipase C, eta 2	-1.60338
1436359_at	Ret	ret proto-oncogene	-1.87009
1436407_at	Fam123c	family with sequence similarity 123, member C	-1.19079
1436432_at	B230343J05Rik	RIKEN cDNA B230343J05 gene	-1.09735
1436455_at	Asph	aspartate-beta-hydroxylase	-1.18955
1436483_at	Myt1l	myelin transcription factor 1-like	-1.38567
1436492_x_at	6430514M23Rik	RIKEN cDNA 6430514M23 gene	-1.16181
1436493_at	BB181834	expressed sequence BB181834	-3.0975
1436538_at	Ankrd37	ankyrin repeat domain 37	-1.46619
1436579_s_at	Itsn1	intersectin 1 (SH3 domain protein 1A)	-1.18202
1436602_x_at	Cacna1b	calcium channel, voltage-dependent, N type, alpha 1B subunit	-1.1768
1436613_at	Coro6	coronin 6	-2.14941
1436624_at	Dnm3	dynamin 3	-1.2353
1436644_x_at	Tmem25	transmembrane protein 25	-1.04039
1436648_at	Nanos1	nanos homolog 1 (Drosophila)	-1.00342
1436656_at	BC062109	cDNA sequence BC062109	-1.38021
1436657_at	OTTMUSG00000003947	predicted gene, OTTMUSG00000003947	-1.00773
1436713_s_at	Meg3	maternally expressed 3	-1.71659
1436731_at	LOC100046959 /// Zfp385b	similar to zinc finger protein 533 /// zinc finger protein 385B	-1.0811
1436754_at	Tmem179	transmembrane protein 179	-1.24412
1436800_at	Fstl5	follistatin-like 5	-1.12558
1436829_at	Trim67	tripartite motif-containing 67	-1.11114
1436853_a_at	Snca	synuclein, alpha	-1.59491
1436875_at	Dnm3	dynamin 3	-1.5495
1436957_at	Gabra3	gamma-aminobutyric acid (GABA-A) receptor, subunit alpha 3	-1.38361
1436972_at	Gpr61	G protein-coupled receptor 61	-1.45296
1437064_at	Ar	androgen receptor	-1.09358
1437075_at	Frmd3	FERM domain containing 3	-1.45301
1437090_at	Ccdc63 /// LOC100047368	coiled-coil domain containing 63 /// similar to coiled-coil domain containing 63	-1.33404
1437147_at	Gabrg2	gamma-aminobutyric acid (GABA-A) receptor, subunit gamma 2	-1.574
1437168_at	RP23-12I24.6	serine-arginine repressor protein	-1.20425
1437268_at	Lancl3	LanC lantibiotic synthetase component C-like 3 (bacterial)	-2.16375
1437311_at	Snhg11	small nucleolar RNA host gene 11 (non-protein coding)	-1.64839
1437318_at	Pak3	p21 (CDKN1A)-activated kinase 3	-1.41058
1437319_at	Unc13c	unc-13 homolog C (C. elegans)	-1.61795
1437351_at	Cxxc4	CXXC finger 4	-1.27972
1437400_at	Nedd4l	neural precursor cell expressed, developmentally down-regulated gene 4-like	-1.09158
1437433_at	B3galt2	UDP-Gal:betaGlcNAc beta 1,3-galactosyltransferase, polypeptide 2	-1.16845
1437485_at	Nos1ap	nitric oxide synthase 1 (neuronal) adaptor protein	-1.44279
1437518_at	100040294	PREDICTED: Mus musculus hypothetical protein LOC100040294 (LOC100040294), mRNA	-1.29493
1437555_at	Barhl2	BarH-like 2 (Drosophila)	-1.33978
1437782_at	Cntnap2	contactin associated protein-like 2	-1.16177
1437824_at	Grid2	glutamate receptor, ionotropic, delta 2	-1.27986
1437855_at	Mtap4	microtubule-associated protein 4	-1.02312
1437861_s_at	Prkce	protein kinase C, epsilon	-1.02839
1437876_at	Il20rb	interleukin 20 receptor beta	-1.2719
1437880_at	EG664805 /// Lbxcor1	predicted gene, EG664805 /// ladybird homeobox 1 homolog (Drosophila) corepressor 1	-1.51522
1437912_at	Iqsec3	IQ motif and Sec7 domain 3	-1.04209
1437968_at	Grin1	glutamate receptor, ionotropic, NMDA1 (zeta 1)	-1.22481
1438020_at	Hapln1	hyaluronan and proteoglycan link protein 1	-1.28051
1438059_at	Ctxn3	cortexin 3	-1.09635
1438112_at	9430021M05Rik	RIKEN cDNA 9430021M05 gene	-1.93876
1438193_at	Nrxn3	neurexin III	-1.28507
1438217_at	A2bp1	ataxin 2 binding protein 1	-1.00498
1438295_at	---	---	-1.09891
1438327_at	Zfp385b	Zinc finger protein 385B, mRNA (cDNA clone MGC:169863 IMAGE:8861258)	-1.15428
1438363_at	Pnmal2	PNMA-like 2	-1.0584
1438388_at	---	---	-1.56992
1438428_at	Jph1	junctophilin 1	-1.16773
1438483_at	Nos1	nitric oxide synthase 1, neuronal	-1.4094
1438531_at	A730054J21Rik	RIKEN cDNA A730054J21 gene	-1.52233
1438746_at	A530058N18Rik	RIKEN cDNA A530058N18 gene	-1.89005
1438752_at	A230058F20Rik	RIKEN cDNA A230058F20 gene	-1.13548
1438774_s_at	Pgm2l1	phosphoglucomutase 2-like 1	-1.56707
1438782_at	Cntn4	contactin 4	-1.87391
1438883_at	Fgf5	fibroblast growth factor 5	-1.44755
1438896_at	Dnajc6	DnaJ (Hsp40) homolog, subfamily C, member 6	-1.23994
1438982_s_at	Flywch2	FLYWCH family member 2	-1.0777
1439031_at	Jph4	junctophilin 4	-1.36386
1439086_at	A930009L07Rik	RIKEN cDNA A930009L07 gene	-1.12691
1439143_at	A930018M24Rik	RIKEN cDNA A930018M24 gene	-1.26547
1439173_at	Hook1	hook homolog 1 (Drosophila)	-1.10409
1439178_at	Adrbk2	adrenergic receptor kinase, beta 2	-1.15649
1439274_at	A230083H22Rik	RIKEN cDNA A230083H22 gene	-1.05875
1439289_s_at	Pnmal1	PNMA-like 1	-1.09095
1439303_at	---	---	-1.42407
1439313_at	Lphn3	latrophilin 3	-1.20782
1439380_x_at	Meg3	maternally expressed 3	-1.2059
1439434_x_at	Sh2d5	SH2 domain containing 5	-1.32993
1439480_at	ENSMUSG00000075545	predicted gene, ENSMUSG00000075545	-1.00359
1439486_at	Kcnt1	potassium channel, subfamily T, member 1	-1.09505
1439491_at	Lrrc38	leucine rich repeat containing 38	-1.59933
1439541_at	4930414L22Rik	RIKEN cDNA 4930414L22 gene	-1.0611
1439549_at	Prrg3	proline rich Gla (G-carboxyglutamic acid) 3 (transmembrane)	-1.467
1439566_at	Gprin3	GPRIN family member 3	-1.34877
1439583_x_at	Rltpr	RGD motif, leucine rich repeats, tropomodulin domain and proline-rich containing	-1.07929
1439604_at	Adamts16	a disintegrin-like and metallopeptidase (reprolysin type) with thrombospondin type 1 motif, 16	-1.06253
1439610_at	Rab27b	RAB27b, member RAS oncogene family	-1.73118
1439612_at	Cacna1b	calcium channel, voltage-dependent, N type, alpha 1B subunit	-1.10727
1439634_at	Tbc1d30	TBC1 domain family, member 30	-1.74375
1439669_at	6430571L13Rik	RIKEN cDNA 6430571L13 gene	-1.64377
1439725_at	Ptprt	protein tyrosine phosphatase, receptor type, T	-1.00352
1439732_at	---	---	-1.32644
1439748_at	Dpp6	dipeptidylpeptidase 6	-1.65376
1439750_at	---	---	-1.4821
1439808_at	A130090K04Rik	RIKEN cDNA A130090K04 gene	-1.15902
1439872_at	---	---	-1.34996
1439887_at	---	---	-1.69232
1439899_at	Galnt13	UDP-N-acetyl-alpha-D-galactosamine:polypeptide N-acetylgalactosaminyltransferase 13	-1.23379
1439904_at	Fstl5	follistatin-like 5	-1.25159
1439957_at	Gnal	guanine nucleotide binding protein, alpha stimulating, olfactory type	-1.0008
1440001_at	Rian	RNA imprinted and accumulated in nucleus	-1.16459
1440029_at	St8sia3	ST8 alpha-N-acetyl-neuraminide alpha-2,8-sialyltransferase 3	-1.41812
1440071_at	Magi1	membrane associated guanylate kinase, WW and PDZ domain containing 1	-1.74333
1440147_at	Lgi2	leucine-rich repeat LGI family, member 2	-2.47428
1440158_x_at	Chchd7	Coiled-coil-helix-coiled-coil-helix domain containing 7, mRNA (cDNA clone MGC:40881 IMAGE:5370748)	-1.14217
1440177_at	9630027E11 /// Grik3	hypothetical protein 9630027E11 /// glutamate receptor, ionotropic, kainate 3	-1.85996
1440181_at	Gm1568	gene model 1568, (NCBI)	-1.22539
1440201_at	Slc8a1	solute carrier family 8 (sodium/calcium exchanger), member 1	-1.52458
1440210_at	Cacng2	calcium channel, voltage-dependent, gamma subunit 2	-1.1197
1440291_at	---	---	-1.34957
1440323_at	Syt2	synaptotagmin II	-1.15306
1440350_at	Panx2	pannexin 2	-1.32368
1440357_at	---	---	-1.27376
1440358_at	Arhgef15 /// LOC100045735	Rho guanine nucleotide exchange factor (GEF) 15 /// similar to Arhgef15 protein	-2.05679
1440516_at	---	---	-1.2394
1440534_at	ENSMUSG00000056615	predicted gene, ENSMUSG00000056615	-1.82351
1440619_at	Mapk8ip1	mitogen-activated protein kinase 8 interacting protein 1	-1.00214
1440628_at	---	---	-1.02741
1440748_at	---	---	-1.0187
1440759_at	ENSMUSG00000074335	predicted gene, ENSMUSG00000074335	-1.1878
1440801_s_at	Adrbk2	adrenergic receptor kinase, beta 2	-1.32299
1440843_at	A230051N06Rik	RIKEN cDNA A230051N06 gene	-1.63263
1440849_at	---	---	-1.25661
1440990_at	Kif26b	kinesin family member 26B	-1.14495
1441066_at	---	---	-2.40477
1441087_at	2810011L19Rik	RIKEN cDNA 2810011L19 gene	-1.73379
1441101_at	Hecw1	HECT, C2 and WW domain containing E3 ubiquitin protein ligase 1	-1.6231
1441167_at	---	---	-1.37908
1441170_a_at	Dab2ip	disabled homolog 2 (Drosophila) interacting protein	-1.17164
1441214_at	Exph5	exophilin 5	-1.04791
1441258_at	AF529169	cDNA sequence AF529169	-1.15166
1441268_at	---	---	-1.04028
1441276_at	Ptprk	protein tyrosine phosphatase, receptor type, K	-1.53266
1441302_at	OTTMUSG00000015348	predicted gene, OTTMUSG00000015348	-1.27274
1441357_at	Kirrel3	kin of IRRE like 3 (Drosophila)	-1.13845
1441371_at	Plxna4	plexin A4	-1.4706
1441382_at	Gpr101	G protein-coupled receptor 101	-1.40051
1441416_at	Inpp4b	inositol polyphosphate-4-phosphatase, type II	-1.86539
1441476_at	Socs2	suppressor of cytokine signaling 2	-1.18392
1441499_at	Grid1	Glutamate receptor, ionotropic, delta 1 (Grid1), mRNA	-1.10397
1441511_at	Kcnt1	potassium channel, subfamily T, member 1	-1.12841
1441610_at	LOC100044356 /// N28178	similar to mKIAA1045 protein /// expressed sequence N28178	-1.26947
1441625_at	Rimbp2	RIMS binding protein 2	-1.46101
1441648_at	C1qtnf4	C1q and tumor necrosis factor related protein 4, mRNA (cDNA clone IMAGE:3668760)	-1.48502
1441706_at	Dscaml1	Down syndrome cell adhesion molecule-like 1	-1.09587
1441728_at	Scn1a	sodium channel, voltage-gated, type I, alpha	-1.26384
1441749_at	4930447F24Rik	RIKEN cDNA 4930447F24 gene	-1.42151
1441750_x_at	4930447F24Rik	RIKEN cDNA 4930447F24 gene	-1.27647
1441761_at	Sla	Src-like adaptor, mRNA (cDNA clone MGC:41214 IMAGE:1430090)	-1.55572
1441782_at	Aak1	AP2 associated kinase 1	-1.03076
1441905_x_at	Snrpn /// Snurf	small nuclear ribonucleoprotein N /// SNRPN upstream reading frame	-1.09873
1441952_x_at	Lynx1	Ly6/neurotoxin 1	-1.02777
1441974_at	Camk4	calcium/calmodulin-dependent protein kinase IV	-1.1574
1441978_at	Aqp6	aquaporin 6	-1.57732
1441983_at	---	---	-1.20265
1442021_at	Gnal	guanine nucleotide binding protein, alpha stimulating, olfactory type	-1.23811
1442032_at	BC030500	cDNA sequence BC030500	-1.15305
1442068_at	---	---	-1.05914
1442093_at	Adc	arginine decarboxylase	-1.25757
1442139_at	---	---	-1.10526
1442177_at	LOC677366 /// Slc6a5	similar to Sodium- and chloride-dependent glycine transporter 2 (GlyT2) (GlyT-2) (Solute carrier family 6 member 5) /// solute carrier family 6 (neurotransmitter transporter, glycine), member 5	-2.59816
1442204_at	Panx2	Pannexin 2 (Panx2) mRNA, complete cds, alternatively spliced	-1.24414
1442220_at	---	---	-1.1576
1442301_at	AW060742	expressed sequence AW060742	-1.16939
1442328_at	Grin2d	glutamate receptor, ionotropic, NMDA2D (epsilon 4)	-1.84418
1442370_at	---	---	-1.1232
1442436_at	Fn3k	fructosamine 3 kinase	-1.04635
1442586_at	Socs2	suppressor of cytokine signaling 2	-1.74666
1442695_at	---	---	-1.40065
1442708_at	---	---	-1.12571
1442887_at	AI853363	expressed sequence AI853363	-1.41101
1442889_at	---	---	-1.89189
1442994_at	---	---	-1.27188
1443036_at	Zfp804a	zinc finger protein 804A	-1.02489
1443282_at	Prpf38a	PRP38 pre-mRNA processing factor 38 (yeast) domain containing A	-1.02079
1443669_at	---	---	-1.00187
1443847_x_at	Aff2	AF4/FMR2 family, member 2 (Aff2), mRNA	-1.01281
1443902_at	6430573F11Rik	RIKEN cDNA 6430573F11 gene	-1.40972
1444001_at	---	---	-1.0351
1444047_at	---	---	-1.2073
1444077_at	Stxbp5l	syntaxin binding protein 5-like	-1.15859
1444091_a_at	6430571L13Rik	RIKEN cDNA 6430571L13 gene	-1.5727
1444121_at	---	---	-1.07524
1444150_at	Epb4.1	erythrocyte protein band 4.1	-1.58701
1444291_at	Lysmd4	LysM, putative peptidoglycan-binding, domain containing 4	-1.3213
1444339_at	---	---	-1.43088
1444510_at	---	---	-1.15323
1444736_at	Cdh7	cadherin 7, type 2	-1.18914
1444778_at	2003-09-01	septin 3	-1.08048
1445124_at	A930009L07Rik	RIKEN cDNA A930009L07 gene	-1.32503
1445202_at	---	---	-1.81506
1445415_at	---	---	-1.1876
1445465_at	LOC100044356 /// N28178	similar to mKIAA1045 protein /// expressed sequence N28178	-1.07169
1445679_at	---	---	-1.18802
1446041_at	---	---	-1.01963
1446207_at	---	---	-1.00653
1446215_at	Zfhx2as	zinc finger homeobox 2, antisense	-1.3882
1446265_at	Dnm3	dynamin 3	-1.05695
1446286_at	---	---	-1.21943
1446610_at	Elmo1	engulfment and cell motility 1, ced-12 homolog (C. elegans)	-1.16098
1446755_at	---	---	-1.05811
1446769_at	Ttc39c	tetratricopeptide repeat domain 39C	-1.05939
1447058_at	A530058N18Rik	RIKEN cDNA A530058N18 gene	-1.17769
1447463_at	---	---	-1.54552
1447511_at	---	---	-1.09748
1447513_at	Kcnd3	potassium voltage-gated channel, Shal-related family, member 3	-1.16363
1447559_at	Gpr25	G protein-coupled receptor 25	-1.10525
1447573_at	Slc32a1	Solute carrier family 32 (GABA vesicular transporter), member 1 (Slc32a1), mRNA	-1.54693
1447726_at	Ripply2	ripply2 homolog (zebrafish)	-1.61805
1447771_at	---	---	-1.01601
1447992_s_at	Pcsk2	proprotein convertase subtilisin/kexin type 2	-1.08013
1448083_at	LOC675405 /// Nalcn	similar to voltage gated channel like 1 /// sodium leak channel, non-selective	-1.53868
1448110_at	Sema4a	sema domain, immunoglobulin domain (Ig), transmembrane domain (TM) and short cytoplasmic domain, (semaphorin) 4A	-1.03438
1448125_at	Rit2	Ras-like without CAAX 2	-1.16271
1448251_at	9030425E11Rik	RIKEN cDNA 9030425E11 gene	-1.40557
1448261_at	Cdh1	cadherin 1	-2.25067
1448300_at	Mgst3	microsomal glutathione S-transferase 3	-1.35737
1448443_at	Serpini1	serine (or cysteine) peptidase inhibitor, clade I, member 1	-1.56814
1448595_a_at	Bex1	brain expressed gene 1	-1.00582
1448871_at	Mapk13	mitogen-activated protein kinase 13	-1.05807
1448949_at	Car4	carbonic anhydrase 4	-2.30278
1448952_at	A030009H04Rik	RIKEN cDNA A030009H04 gene	-1.34865
1448954_at	Nrip3	nuclear receptor interacting protein 3	-1.02811
1449030_at	Syn2	synapsin II	-1.15565
1449109_at	Socs2	suppressor of cytokine signaling 2	-1.37747
1449225_a_at	Mapk8ip2	mitogen-activated protein kinase 8 interacting protein 2	-1.0031
1449228_at	Sh3gl2	SH3-domain GRB2-like 2	-1.09263
1449238_at	Psg16	pregnancy specific glycoprotein 16	-1.36047
1449245_at	Grin2c	glutamate receptor, ionotropic, NMDA2C (epsilon 3)	-1.03979
1449272_at	Cadm3	cell adhesion molecule 3	-1.18586
1449273_at	Cyfip2	cytoplasmic FMR1 interacting protein 2	-1.08939
1449318_at	LOC100045019 /// Tubg2	similar to Tubulin, gamma 2 /// tubulin, gamma 2	-1.33259
1449380_at	Pacsin1	protein kinase C and casein kinase substrate in neurons 1	-1.00395
1449465_at	Reln	reelin	-1.01164
1449472_at	Gpr12	G-protein coupled receptor 12	-1.41598
1449494_at	LOC100044883 /// Rab3c	similar to RAB3C, member RAS oncogene family /// RAB3C, member RAS oncogene family	-1.38397
1449544_a_at	Kcnh2 /// LOC100047076	potassium voltage-gated channel, subfamily H (eag-related), member 2 /// similar to potassium channel erg1a	-1.07973
1449866_at	Syt2	synaptotagmin II	-1.34725
1449903_at	Crtam	cytotoxic and regulatory T cell molecule	-1.61117
1449956_at	Prkce	protein kinase C, epsilon	-1.07219
1449961_at	Rph3a	rabphilin 3A	-1.6795
1449980_a_at	Gabrd	gamma-aminobutyric acid (GABA-A) receptor, subunit delta	-1.00932
1450047_at	Hs6st2	heparan sulfate 6-O-sulfotransferase 2	-1.34625
1450055_at	Vsnl1	visinin-like 1	-1.97295
1450120_at	Scn1a	sodium channel, voltage-gated, type I, alpha	-1.34639
1450193_at	Hcn1	hyperpolarization-activated, cyclic nucleotide-gated K+ 1	-1.16591
1450202_at	Grin1	glutamate receptor, ionotropic, NMDA1 (zeta 1)	-1.3188
1450208_a_at	Elmo1	engulfment and cell motility 1, ced-12 homolog (C. elegans)	-1.01266
1450258_a_at	Elavl4	ELAV (embryonic lethal, abnormal vision, Drosophila)-like 4 (Hu antigen D)	-1.33267
1450435_at	L1cam	L1 cell adhesion molecule	-1.55526
1450486_a_at	Oprl1	opioid receptor-like 1	-1.32319
1450520_at	Cacng3	calcium channel, voltage-dependent, gamma subunit 3	-2.00009
1450712_at	Kcnj9	potassium inwardly-rectifying channel, subfamily J, member 9	-1.70681
1450758_at	Cntnap2	contactin associated protein-like 2	-1.17739
1450803_at	Ntf3	neurotrophin 3	-1.03905
1450888_at	Napb	N-ethylmaleimide sensitive fusion protein attachment protein beta	-1.24122
1450930_at	Hpca	hippocalcin	-1.33833
1451008_at	St8sia3	ST8 alpha-N-acetyl-neuraminide alpha-2,8-sialyltransferase 3	-1.1874
1451045_at	Syt13	synaptotagmin XIII	-1.84933
1451245_at	Lrrc3b	leucine rich repeat containing 3B	-1.09724
1451261_s_at	Stap2	signal transducing adaptor family member 2	-1.05051
1451394_at	Dpp6	dipeptidylpeptidase 6	-1.30121
1451706_a_at	Gabra6	gamma-aminobutyric acid (GABA-A) receptor, subunit alpha 6	-1.41086
1452183_a_at	Meg3	maternally expressed 3	-1.19338
1452380_at	Epha7	Eph receptor A7	-1.19043
1452444_at	Napb	N-ethylmaleimide sensitive fusion protein attachment protein beta	-1.42265
1452479_at	Copg2as2	coatomer protein complex, subunit gamma 2, antisense 2	-1.69721
1452514_a_at	Kit	kit oncogene	-2.12616
1452663_at	Svop	SV2 related protein	-1.09244
1452806_at	Fam57b	family with sequence similarity 57, member B	-1.11865
1452827_at	1500009C09Rik	RIKEN cDNA 1500009C09 gene	-1.27084
1452841_at	Pgm2l1	phosphoglucomutase 2-like 1	-1.27773
1452851_at	Tnrc4	trinucleotide repeat containing 4	-1.30926
1452894_at	Elavl4	ELAV (embryonic lethal, abnormal vision, Drosophila)-like 4 (Hu antigen D)	-1.24375
1452905_at	Meg3	maternally expressed 3	-1.52243
1452906_at	Meg3	maternally expressed 3	-1.42687
1452936_at	Crtac1	cartilage acidic protein 1	-1.51583
1452947_at	Gprc5c	G protein-coupled receptor, family C, group 5, member C	-1.36868
1452962_at	Tmem25	transmembrane protein 25	-1.10349
1453135_at	Fndc5	fibronectin type III domain containing 5	-1.13036
1453446_at	6430411K18Rik	RIKEN cDNA 6430411K18 gene	-1.45802
1453807_at	6330563C09Rik	RIKEN cDNA 6330563C09 gene	-1.73046
1454079_at	4933400F03Rik	RIKEN cDNA 4933400F03 gene	-1.06782
1454158_at	Mpp7	membrane protein, palmitoylated 7 (MAGUK p55 subfamily member 7)	-1.63074
1454309_at	2810002N01Rik	RIKEN cDNA 2810002N01 gene	-1.30452
1454454_at	---	---	-1.6651
1454672_at	---	---	-1.16246
1454691_at	Nrxn1	neurexin I	-1.03438
1454715_at	Ralyl	RALY RNA binding protein-like	-1.37681
1454969_at	Lypd6	LY6/PLAUR domain containing 6	-1.54276
1454974_at	LOC672215 /// Ntn1	similar to Netrin-1 precursor /// netrin 1	-1.2835
1455000_at	Gpr68	G protein-coupled receptor 68	-1.32804
1455023_at	LOC100044356 /// N28178	similar to mKIAA1045 protein /// expressed sequence N28178	-1.95655
1455146_at	Strbp	spermatid perinuclear RNA binding protein	-1.26685
1455148_at	Tmem130	transmembrane protein 130	-1.51409
1455150_at	Hecw2	HECT, C2 and WW domain containing E3 ubiquitin protein ligase 2	-1.0423
1455161_at	AI504432	expressed sequence AI504432	-1.19045
1455194_at	Mapk8ip2	mitogen-activated protein kinase 8 interacting protein 2	-1.19894
1455226_at	Spnb1	spectrin beta 1	-1.02465
1455239_at	6330512M04Rik	RIKEN cDNA 6330512M04 gene	-1.11172
1455267_at	Esrrg	estrogen-related receptor gamma	-1.65002
1455296_at	Adcy5 /// LOC100047385	adenylate cyclase 5 /// similar to adenylate cyclase 5	-1.35195
1455301_at	Wipf3	WAS/WASL interacting protein family, member 3	-1.13563
1455304_at	Unc13c	unc-13 homolog C (C. elegans)	-1.54209
1455324_at	Plcxd2	phosphatidylinositol-specific phospholipase C, X domain containing 2	-1.09303
1455346_at	Masp1	mannan-binding lectin serine peptidase 1	-1.08434
1455358_at	A2bp1	Hexaribonucleotide binding protein 1 (Hrnbp1)	-1.04833
1455365_at	Cdh8	cadherin 8	-1.22625
1455410_at	Faim2	Fas apoptotic inhibitory molecule 2	-1.70375
1455426_at	Epha3	Eph receptor A3	-1.54226
1455460_at	100040120	Mus musculus, clone IMAGE:5356935	-1.31087
1455463_at	Phyhip	phytanoyl-CoA hydroxylase interacting protein	-1.26064
1455516_at	---	---	-1.43278
1455522_at	Arhgef15 /// LOC100045735	Rho guanine nucleotide exchange factor (GEF) 15 /// similar to Arhgef15 protein	-1.76288
1455526_at	Diras1	DIRAS family, GTP-binding RAS-like 1	-1.23017
1455528_at	---	---	-1.52585
1455537_at	6430547I21Rik	RIKEN cDNA 6430547I21 gene	-1.17058
1455559_at	Pcnxl2	pecanex-like 2 (Drosophila)	-1.1771
1455568_at	---	---	-1.2043
1455622_at	Podxl2	podocalyxin-like 2	-1.00323
1455623_at	Mfsd4	major facilitator superfamily domain containing 4	-1.10626
1455647_at	Ar	androgen receptor	-1.37914
1455684_at	Map3k9	mitogen-activated protein kinase kinase kinase 9	-1.29268
1455708_at	Tmod3	Tropomodulin 3 (Tmod3), mRNA	-1.32912
1455714_at	Vstm2l	V-set and transmembrane domain containing 2-like	-1.31612
1455766_at	Gabra1	gamma-aminobutyric acid (GABA-A) receptor, subunit alpha 1	-1.0974
1455772_at	Pgr	progesterone receptor	-1.21951
1455883_a_at	Lrrtm1	leucine rich repeat transmembrane neuronal 1	-1.12082
1455893_at	Rspo2	R-spondin 2 homolog (Xenopus laevis)	-1.69941
1455919_at	---	---	-1.50665
1455923_at	Kctd8	potassium channel tetramerisation domain containing 8	-1.05388
1455925_at	A730035I17Rik /// LOC100045224	RIKEN cDNA A730035I17 gene /// similar to PR domain containing 8	-1.31511
1456044_at	Nedd4l	neural precursor cell expressed, developmentally down-regulated gene 4-like	-1.05455
1456096_at	6430573F11Rik	RIKEN cDNA 6430573F11 gene	-1.09454
1456138_at	Lypd6	LY6/PLAUR domain containing 6	-1.44174
1456146_at	LOC100047530	similar to oxysterol-binding protein-like protein OSBPL10	-1.32962
1456210_at	5430407P10Rik	RIKEN cDNA 5430407P10 gene	-2.05953
1456376_at	---	---	-1.31233
1456402_at	A330076H08Rik	RIKEN cDNA A330076H08 gene	-1.08657
1456478_at	Pgm2l1	phosphoglucomutase 2-like 1	-1.25767
1456527_at	Hecw1	HECT, C2 and WW domain containing E3 ubiquitin protein ligase 1	-1.54147
1456535_at	Vps13c	vacuolar protein sorting 13C (yeast)	-1.32643
1456656_at	Lin7a	lin-7 homolog A (C. elegans)	-1.1371
1456735_x_at	Acpl2	acid phosphatase-like 2	-1.1427
1456764_at	Slc35f3	solute carrier family 35, member F3	-1.18222
1456779_a_at	4930414L22Rik	RIKEN cDNA 4930414L22 gene	-1.07544
1456800_a_at	Rltpr	RGD motif, leucine rich repeats, tropomodulin domain and proline-rich containing	-1.16927
1456837_at	Asphd1	aspartate beta-hydroxylase domain containing 1	-1.31784
1456900_at	---	---	-1.1604
1456944_at	Kcnc1	potassium voltage gated channel, Shaw-related subfamily, member 1	-1.00382
1456953_at	Col19a1	collagen, type XIX, alpha 1	-1.05171
1456970_at	---	---	-1.56551
1457003_at	Grin2b	glutamate receptor, ionotropic, NMDA2B (epsilon 2)	-1.01492
1457015_at	100043072 /// A230070E04Rik	predicted gene, 100043072 /// RIKEN cDNA A230070E04 gene	-1.1095
1457030_at	Mirg	miRNA containing gene	-1.50987
1457040_at	Lgi2	leucine-rich repeat LGI family, member 2	-2.24033
1457045_at	Galnt13	UDP-N-acetyl-alpha-D-galactosamine:polypeptide N-acetylgalactosaminyltransferase 13	-1.12447
1457087_at	2900083I11Rik	RIKEN cDNA 2900083I11 gene	-1.02074
1457157_at	Plch1	phospholipase C, eta 1	-1.88096
1457218_at	Strbp	spermatid perinuclear RNA binding protein	-1.14658
1457261_at	A930025H08Rik	RIKEN cDNA A930025H08 gene	-1.45292
1457423_at	LOC675405 /// Nalcn	similar to voltage gated channel like 1 /// sodium leak channel, non-selective	-1.31729
1457531_a_at	A930017K11Rik	RIKEN cDNA A930017K11 gene	-1.47085
1457536_at	Gpc5	glypican 5	-1.16893
1457702_at	Gpr12	G-protein coupled receptor 12	-1.62545
1457729_at	---	---	-1.03723
1457843_at	Lypd6	LY6/PLAUR domain containing 6	-1.4145
1457867_at	Sgpp2	sphingosine-1-phosphate phosphotase 2	-1.35361
1457946_at	Sebox	SEBOX homeobox	-1.10748
1457990_at	Anks1b	ankyrin repeat and sterile alpha motif domain containing 1B	-1.13315
1458112_at	Adarb2	adenosine deaminase, RNA-specific, B2	-1.95067
1458393_at	Srr	serine racemase	-1.11967
1458428_at	Kcnt1	potassium channel, subfamily T, member 1	-1.31442
1458456_x_at	6430571L13Rik	RIKEN cDNA 6430571L13 gene	-1.42001
1458598_at	---	---	-1.30134
1458622_at	Ntrk2	neurotrophic tyrosine kinase, receptor, type 2	-1.25628
1458626_at	Nos1	Nitric oxide synthase 1, neuronal (Nos1), mRNA	-1.31574
1458670_at	---	---	-1.6003
1458842_at	Odz1	odd Oz/ten-m homolog 1 (Drosophila)	-1.28314
1459105_at	---	---	-1.22405
1459304_at	---	---	-1.53946
1459555_at	---	---	-1.06673
1459717_at	Olfr1344	Hypothetical protein LOC100042450 (LOC100042450), mRNA	-2.31715
1459838_s_at	Btbd11	BTB (POZ) domain containing 11	-1.29704
1459839_x_at	Btbd11	BTB (POZ) domain containing 11	-1.3105
1460045_at	Cdh7	cadherin 7, type 2	-1.40626
1460166_at	Rit2	Ras-like without CAAX 2	-1.55994
1460223_a_at	Epb4.9	erythrocyte protein band 4.9	-1.25032
1460230_at	Syn2	synapsin II	-1.02154
1460261_at	Dlg4	discs, large homolog 4 (Drosophila)	-1.0358
1460286_at	2006-09-01	septin 6	-1.12533
1460321_at	Cntn4	contactin 4	-1.6313
1460608_at	Cacna1b	calcium channel, voltage-dependent, N type, alpha 1B subunit	-1.15097
1460625_at	Gm1568	gene model 1568, (NCBI)	-1.35564
1460654_at	Slc30a3	solute carrier family 30 (zinc transporter), member 3	-1.26727
