# Supplementary material for: Prion Infections and Anti-PrP Antibodies Trigger Converging Neurotoxic Pathways
Source: PLoS Pathog. 2015 Feb 24;11(2):e1004662. doi: 10.1371/journal.ppat.1004662 (PMC4339193; doi:10.1371/journal.ppat.1004662)
Supplement: S2 Table — Differential expression was defined as fold change ≥ 2; p value < 0.01 vs IgG exposed COCS. (XLSX) [file ppat.1004662.s010.xlsx]

## Sheet: POM1_8h
Table 2: Significantly changed genes at POM1 8h for thresholds FC 2 and p<0.01
ID	Gene.Symbol	Gene.Title	Fold change
UPREGULATED
1416505_at	Nr4a1	nuclear receptor subfamily 4, group A, member 1	1.60251
1422134_at	Fosb	FBJ osteosarcoma oncogene B	2.79177
1423100_at	Fos	FBJ osteosarcoma oncogene	1.30051
1436329_at	Egr3	early growth response 3	1.53775
1438796_at	Nr4a3	nuclear receptor subfamily 4, group A, member 3	1.46593
1439216_at	---	---	1.08265
1447863_s_at	Nr4a2	nuclear receptor subfamily 4, group A, member 2	1.37906
1450750_a_at	Nr4a2	nuclear receptor subfamily 4, group A, member 2	1.44042
1455034_at	Nr4a2	nuclear receptor subfamily 4, group A, member 2	1.32108
ID	Gene.Symbol	Gene.Title	Fold change
DOWNREGULATED
no changed genes

## Sheet: POM1_1d
Table 2: Significantly changed genes at POM1 1d for thresholds FC 2 and p<0.01
ID	Gene.Symbol	Gene.Title	Fold change
UPREGULATED
1415989_at	Vcam1	vascular cell adhesion molecule 1	1.05164
1416039_x_at	Cyr61	cysteine rich protein 61	1.36161
1416342_at	Tnc	tenascin C	1.27305
1416431_at	Tubb6	tubulin, beta 6	1.00165
1416505_at	Nr4a1	nuclear receptor subfamily 4, group A, member 1	2.99918
1416576_at	Socs3	suppressor of cytokine signaling 3	1.01542
1417038_at	2009-09-01	septin 9	1.23287
1417262_at	Ptgs2	prostaglandin-endoperoxide synthase 2	1.09446
1417928_at	Pdlim4	PDZ and LIM domain 4	1.03789
1418571_at	Tnfrsf12a	tumor necrosis factor receptor superfamily, member 12a	1.40994
1418572_x_at	Tnfrsf12a	tumor necrosis factor receptor superfamily, member 12a	1.3833
1418618_at	En1	engrailed 1	2.3095
1418666_at	Ptx3	pentraxin related gene	1.79981
1418804_at	Sucnr1	succinate receptor 1	1.1001
1418918_at	Igfbp1	insulin-like growth factor binding protein 1	1.15695
1418945_at	Mmp3	matrix metallopeptidase 3	1.09136
1419209_at	Cxcl1	chemokine (C-X-C motif) ligand 1	1.42462
1419253_at	Mthfd2	methylenetetrahydrofolate dehydrogenase (NAD+ dependent), methenyltetrahydrofolate cyclohydrolase	1.00148
1419254_at	Mthfd2	methylenetetrahydrofolate dehydrogenase (NAD+ dependent), methenyltetrahydrofolate cyclohydrolase	1.18605
1419534_at	Olr1	oxidized low density lipoprotein (lectin-like) receptor 1	1.41654
1420380_at	Ccl2	chemokine (C-C motif) ligand 2	1.64138
1421207_at	Lif	leukemia inhibitory factor	1.18925
1421228_at	Ccl7	chemokine (C-C motif) ligand 7	2.03126
1421679_a_at	Cdkn1a	cyclin-dependent kinase inhibitor 1A (P21)	1.03544
1421979_at	Phex	phosphate regulating gene with homologies to endopeptidases on the X chromosome (hypophosphatemia, vitamin D resistant rickets)	1.30411
1422134_at	Fosb	FBJ osteosarcoma oncogene B	3.40882
1422168_a_at	Bdnf	brain derived neurotrophic factor	1.88687
1422169_a_at	Bdnf	brain derived neurotrophic factor	1.91618
1422851_at	Hmga2	high mobility group AT-hook 2	1.52008
1423100_at	Fos	FBJ osteosarcoma oncogene	1.73808
1424507_at	Rin1	Ras and Rab interactor 1	1.02319
1426784_at	Trim47	tripartite motif-containing 47	1.34914
1427633_a_at	Pappa	pregnancy-associated plasma protein A	1.18896
1429598_at	2310042D19Rik	RIKEN cDNA 2310042D19 gene	1.18701
1432591_at	Pappa	pregnancy-associated plasma protein A	1.07233
1434089_at	Synpo	synaptopodin	1.22142
1434322_at	Micall2	MICAL-like 2	1.08619
1434695_at	Dtl	denticleless homolog (Drosophila)	1.0975
1435172_at	Eomes	eomesodermin homolog (Xenopus laevis)	1.3194
1436329_at	Egr3	early growth response 3	2.939
1437173_at	S1pr3	sphingosine-1-phosphate receptor 3	1.12498
1437247_at	Fosl2 /// LOC634417	fos-like antigen 2 /// similar to fos-like antigen 2	1.51337
1437270_a_at	Clcf1	cardiotrophin-like cytokine factor 1	1.30562
1437271_at	Clcf1	cardiotrophin-like cytokine factor 1	1.1729
1438009_at	Hist1h2ab /// Hist1h2ac /// Hist1h2ad /// Hist1h2ae /// Hist1h2ag /// Hist1h2ai /// Hist1h2an /// Hist1h2ao /// RP23-480B19.10	histone cluster 1, H2ab /// histone cluster 1, H2ac /// histone cluster 1, H2ad /// histone cluster 1, H2ae /// histone cluster 1, H2ag /// histone cluster 1, H2ai /// histone cluster 1, H2an /// histone cluster 1, H2ao /// similar to histone 2a	1.0456
1438133_a_at	Cyr61	cysteine rich protein 61	1.43595
1438658_a_at	S1pr3	sphingosine-1-phosphate receptor 3	1.12258
1438796_at	Nr4a3	nuclear receptor subfamily 4, group A, member 3	2.44517
1439925_at	---	---	1.38581
1441855_x_at	Cxcl1	chemokine (C-X-C motif) ligand 1	1.18102
1444386_at	Pde1c	phosphodiesterase 1C	1.04547
1446634_at	D830036C21Rik	RIKEN cDNA D830036C21 gene	1.78318
1446761_at	D8Ertd56e	DNA segment, Chr 8, ERATO Doi 56, expressed	1.75365
1447863_s_at	Nr4a2	nuclear receptor subfamily 4, group A, member 2	2.16016
1449073_at	Flnc	filamin C, gamma	1.06998
1449152_at	Cdkn2b /// LOC100047564	cyclin-dependent kinase inhibitor 2B (p15, inhibits CDK4) /// similar to Cyclin-dependent kinase 4 inhibitor B (p14-INK4b) (p15-INK4b)	1.06919
1449280_at	Esm1	endothelial cell-specific molecule 1	1.30934
1449984_at	Cxcl2	chemokine (C-X-C motif) ligand 2	1.37721
1450749_a_at	Nr4a2	nuclear receptor subfamily 4, group A, member 2	1.06314
1450750_a_at	Nr4a2	nuclear receptor subfamily 4, group A, member 2	2.55869
1450780_s_at	Hmga2	high mobility group AT-hook 2	1.14826
1450958_at	Tm4sf1	transmembrane 4 superfamily member 1	1.49793
1451382_at	Chac1	ChaC, cation transport regulator-like 1 (E. coli)	1.87025
1454159_a_at	Igfbp2	insulin-like growth factor binding protein 2	1.01505
1454992_at	Slc7a1	solute carrier family 7 (cationic amino acid transporter, y+ system), member 1	1.18512
1455034_at	Nr4a2	nuclear receptor subfamily 4, group A, member 2	2.20455
1455275_at	E530001K10Rik	RIKEN cDNA E530001K10 gene	1.77013
1456225_x_at	Trib3	tribbles homolog 3 (Drosophila)	1.31972
1456344_at	Tnc	Tenascin C (Tnc), mRNA	1.24713
1457644_s_at	Cxcl1	chemokine (C-X-C motif) ligand 1	1.59308
1458882_at	Serpinb8	serine (or cysteine) peptdiase inhibitor, clade B, member 8	1.49452
1460227_at	Timp1	tissue inhibitor of metalloproteinase 1	1.10504
1460661_at	S1pr3	sphingosine-1-phosphate receptor 3	1.04832
ID	Gene.Symbol	Gene.Title	Fold change
DOWNREGULATED
1417343_at	Fxyd6	FXYD domain-containing ion transport regulator 6	-1.08091
1418191_at	LOC100048346 /// Usp18	similar to ubiquitin specific protease UBP43 /// ubiquitin specific peptidase 18	-1.5803
1418580_at	Rtp4	receptor transporter protein 4	-1.40836
1419042_at	Iigp1	interferon inducible GTPase 1	-1.20323
1435330_at	BC094916 /// LOC100048304 /// LOC637605 /// Pyhin1	cDNA sequence BC094916 /// hypothetical protein LOC100048304 /// similar to Gamma-interferon-inducible protein Ifi-16 (Interferon-inducible myeloid differentiation transcriptional activator) (IFI 16) /// pyrin and HIN domain family, member 1	-1.09856
1435815_at	Ldoc1	leucine zipper, down-regulated in cancer 1	-1.29609
1438467_at	Mgl2	macrophage galactose N-acetyl-galactosamine specific lectin 2	-1.17323
1438868_at	D14Ertd668e	DNA segment, Chr 14, ERATO Doi 668, expressed	-1.07776
1453196_a_at	Oasl2	2'-5' oligoadenylate synthetase-like 2	-1.50113
1457531_a_at	A930017K11Rik	RIKEN cDNA A930017K11 gene	-1.13251

## Sheet: POM1_3d
Table 2: Significantly changed genes at POM1 3d for thresholds FC 2 and p<0.01
ID	Gene.Symbol	Gene.Title	Fold change
UPREGULATED
1437199_at	---	---	1.03594
1422168_a_at	Bdnf	brain derived neurotrophic factor	2.06169
1422169_a_at	Bdnf	brain derived neurotrophic factor	1.80423
1420380_at	Ccl2	chemokine (C-C motif) ligand 2	1.32689
1421228_at	Ccl7	chemokine (C-C motif) ligand 7	1.70877
1452483_a_at	Cd44	CD44 antigen	1.00452
1421679_a_at	Cdkn1a	cyclin-dependent kinase inhibitor 1A (P21)	1.25433
1437270_a_at	Clcf1	cardiotrophin-like cytokine factor 1	1.20268
1437271_at	Clcf1	cardiotrophin-like cytokine factor 1	1.12683
1419209_at	Cxcl1	chemokine (C-X-C motif) ligand 1	1.44587
1441855_x_at	Cxcl1	chemokine (C-X-C motif) ligand 1	1.14618
1457644_s_at	Cxcl1	chemokine (C-X-C motif) ligand 1	1.25413
1418930_at	Cxcl10 /// LOC100045000	chemokine (C-X-C motif) ligand 10 /// similar to Small inducible cytokine B10 precursor (CXCL10) (Interferon-gamma-induced protein CRG-2) (Gamma-IP10) (IP-10) (C7)	2.4122
1416039_x_at	Cyr61	cysteine rich protein 61	1.42507
1438133_a_at	Cyr61	cysteine rich protein 61	1.64292
1436329_at	Egr3	early growth response 3	3.04545
1447812_x_at	Flnc	filamin C, gamma	1.87714
1449073_at	Flnc	filamin C, gamma	1.49514
1423100_at	Fos	FBJ osteosarcoma oncogene	1.70592
1422134_at	Fosb	FBJ osteosarcoma oncogene B	3.93582
1437247_at	Fosl2 /// LOC634417	fos-like antigen 2 /// similar to fos-like antigen 2	1.26827
1450971_at	Gadd45b	growth arrest and DNA-damage-inducible 45 beta	1.02652
1449006_at	Gla	galactosidase, alpha	1.21398
1416505_at	Nr4a1	nuclear receptor subfamily 4, group A, member 1	3.07959
1447863_s_at	Nr4a2	nuclear receptor subfamily 4, group A, member 2	1.70489
1450750_a_at	Nr4a2	nuclear receptor subfamily 4, group A, member 2	2.29515
1455034_at	Nr4a2	nuclear receptor subfamily 4, group A, member 2	1.80368
1438796_at	Nr4a3	nuclear receptor subfamily 4, group A, member 3	2.39302
1418666_at	Ptx3	pentraxin related gene	1.70619
1460227_at	Timp1	tissue inhibitor of metalloproteinase 1	1.68534
1450958_at	Tm4sf1	transmembrane 4 superfamily member 1	1.10322
1416342_at	Tnc	tenascin C	1.21457
1418571_at	Tnfrsf12a	tumor necrosis factor receptor superfamily, member 12a	1.34923
1418572_x_at	Tnfrsf12a	tumor necrosis factor receptor superfamily, member 12a	1.35153
1456225_x_at	Trib3	tribbles homolog 3 (Drosophila)	1.37716
1426784_at	Trim47	tripartite motif-containing 47	1.8434
1417038_at	2009-09-01	septin 9	1.07323
1438027_at	---	---	1.35278
1441797_at	---	---	1.08492
1444607_at	---	---	1.03926
1451171_at	2310008H04Rik	RIKEN cDNA 2310008H04 gene	1.36075
1453226_at	3000004C01Rik	RIKEN cDNA 3000004C01 gene	1.29097
1454102_at	5031425E22Rik	RIKEN cDNA 5031425E22 gene	1.01691
1454799_at	Agpat9	1-acylglycerol-3-phosphate O-acyltransferase 9	1.00697
1428057_a_at	Ahnak	AHNAK nucleoprotein (desmoyokin)	1.14639
1428058_at	Ahnak	AHNAK nucleoprotein (desmoyokin)	1.41791
1416677_at	Apoh	apolipoprotein H	1.01574
1422814_at	Aspm	asp (abnormal spindle)-like, microcephaly associated (Drosophila)	1.19775
1451246_s_at	Aurkb	aurora kinase B	1.14596
1424278_a_at	Birc5	baculoviral IAP repeat-containing 5	1.0674
1418126_at	Ccl5	chemokine (C-C motif) ligand 5	1.12606
1417936_at	Ccl9	chemokine (C-C motif) ligand 9	1.20813
1448205_at	Ccnb1	cyclin B1	1.30966
1425658_at	Cd109	CD109 antigen	1.11744
1448314_at	Cdc2a	cell division cycle 2 homolog A (S. pombe)	1.07363
1452040_a_at	Cdca3	cell division cycle associated 3	1.12045
1416802_a_at	Cdca5	cell division cycle associated 5	1.11516
1428481_s_at	Cdca8	cell division cycle associated 8	1.0341
1430574_at	Cdkn3	cyclin-dependent kinase inhibitor 3	1.07875
1427161_at	Cenpf	centromere protein F	1.16022
1451382_at	Chac1	ChaC, cation transport regulator-like 1 (E. coli)	2.27769
1449031_at	Cited1	Cbp/p300-interacting transactivator with Glu/Asp-rich carboxy-terminal domain 1	1.17774
1434748_at	Ckap2	cytoskeleton associated protein 2	1.30467
1449154_at	Col11a1	collagen, type XI, alpha 1	1.09634
1442280_at	D2Ertd750e	DNA segment, Chr 2, ERATO Doi 750, expressed, mRNA (cDNA clone MGC:30961 IMAGE:4021550)	1.00889
1446634_at	D830036C21Rik	RIKEN cDNA D830036C21 gene	1.62038
1446761_at	D8Ertd56e	DNA segment, Chr 8, ERATO Doi 56, expressed	2.10433
1438789_s_at	Dpysl3	dihydropyrimidinase-like 3	1.1188
1434695_at	Dtl	denticleless homolog (Drosophila)	1.08409
1458643_at	Dtx1	deltex 1 homolog (Drosophila)	1.1811
1455275_at	E530001K10Rik	RIKEN cDNA E530001K10 gene	1.32451
1440085_at	Eda2r	ectodysplasin A2 isoform receptor	1.10967
1435564_at	EG240055	predicted gene, EG240055	1.06656
1424157_at	Ehd2	EH-domain containing 2	1.15185
1441881_x_at	Fam101a	family with sequence similarity 101, member A	1.59828
1453192_at	Fam101a	family with sequence similarity 101, member A	1.51522
1425225_at	Fcgr4	Fc receptor, IgG, low affinity IV	1.55322
1426642_at	Fn1	fibronectin 1	1.05828
1427529_at	Fzd9	frizzled homolog 9 (Drosophila)	1.28377
1418240_at	Gbp2	guanylate binding protein 2	1.48332
1435906_x_at	Gbp2	guanylate binding protein 2	1.5686
1438009_at	Hist1h2ab /// Hist1h2ac /// Hist1h2ad /// Hist1h2ae /// Hist1h2ag /// Hist1h2ai /// Hist1h2an /// Hist1h2ao /// RP23-480B19.10	histone cluster 1, H2ab /// histone cluster 1, H2ac /// histone cluster 1, H2ad /// histone cluster 1, H2ae /// histone cluster 1, H2ag /// histone cluster 1, H2ai /// histone cluster 1, H2an /// histone cluster 1, H2ao /// similar to histone 2a	1.62791
1440932_at	Hist3h2a	histone cluster 3, H2a	1.62891
1425815_a_at	Hmmr	hyaluronan mediated motility receptor (RHAMM)	1.44821
1423944_at	Hpx	hemopexin	1.1185
1417292_at	Ifi47	interferon gamma inducible protein 47	1.18449
1450783_at	Ifit1	interferon-induced protein with tetratricopeptide repeats 1	1.04609
1418918_at	Igfbp1	insulin-like growth factor binding protein 1	1.21484
1454159_a_at	Igfbp2	insulin-like growth factor binding protein 2	1.12958
1448950_at	Il1r1	interleukin 1 receptor, type I	1.00961
1435306_a_at	Kif11	kinesin family member 11	1.14661
1437611_x_at	Kif2c	kinesin family member 2C	1.16953
1421207_at	Lif	leukemia inhibitory factor	1.55296
1434322_at	Micall2	MICAL-like 2	1.08058
1426817_at	Mki67	antigen identified by monoclonal antibody Ki 67	1.06673
1419253_at	Mthfd2	methylenetetrahydrofolate dehydrogenase (NAD+ dependent), methenyltetrahydrofolate cyclohydrolase	1.15593
1419254_at	Mthfd2	methylenetetrahydrofolate dehydrogenase (NAD+ dependent), methenyltetrahydrofolate cyclohydrolase	1.25061
1421321_a_at	Net1	neuroepithelial cell transforming gene 1	1.16441
1448978_at	Ngef	neuronal guanine nucleotide exchange factor	1.07108
1419534_at	Olr1	oxidized low density lipoprotein (lectin-like) receptor 1	1.63372
1448627_s_at	Pbk	PDZ binding kinase	1.18226
1417928_at	Pdlim4	PDZ and LIM domain 4	1.39112
1421979_at	Phex	phosphate regulating gene with homologies to endopeptidases on the X chromosome (hypophosphatemia, vitamin D resistant rickets)	1.13463
1423774_a_at	Prc1	protein regulator of cytokinesis 1	1.02493
1423775_s_at	Prc1	protein regulator of cytokinesis 1	1.21034
1417323_at	Psrc1	proline/serine-rich coiled-coil 1	1.24413
1425416_s_at	Psrc1	proline/serine-rich coiled-coil 1	1.07292
1438390_s_at	Pttg1	pituitary tumor-transforming gene 1	1.01931
1417858_at	Rasal1	RAS protein activator like 1 (GAP1 like)	1.0913
1448754_at	Rbp1	retinol binding protein 1, cellular	1.09765
1417856_at	Relb	avian reticuloendotheliosis viral (v-rel) oncogene related B	1.17556
1421009_at	Rsad2	radical S-adenosyl methionine domain containing 2	1.41352
1436058_at	Rsad2	radical S-adenosyl methionine domain containing 2	1.35315
1416762_at	S100a10	S100 calcium binding protein A10 (calpactin)	1.15453
1437173_at	S1pr3	sphingosine-1-phosphate receptor 3	1.82673
1438658_a_at	S1pr3	sphingosine-1-phosphate receptor 3	1.60918
1460661_at	S1pr3	sphingosine-1-phosphate receptor 3	1.74117
1458882_at	Serpinb8	serine (or cysteine) peptdiase inhibitor, clade B, member 8	1.85403
1430629_at	Slc16a14	solute carrier family 16 (monocarboxylic acid transporters), member 14	1.13306
1439661_at	Slc16a14	solute carrier family 16 (monocarboxylic acid transporters), member 14	1.13236
1454992_at	Slc7a1	solute carrier family 7 (cationic amino acid transporter, y+ system), member 1	1.19616
1455899_x_at	Socs3	suppressor of cytokine signaling 3	1.00885
1456212_x_at	Socs3	suppressor of cytokine signaling 3	1.06677
1424118_a_at	Spc25	SPC25, NDC80 kinetochore complex component, homolog (S. cerevisiae)	1.01488
1453228_at	Stx11	syntaxin 11	1.02534
1451416_a_at	Tgm1	transglutaminase 1, K polypeptide	1.51216
1416258_at	Tk1	thymidine kinase 1	1.03704
1453341_a_at	Tmem202	transmembrane protein 202	1.03968
1416273_at	Tnfaip2	tumor necrosis factor, alpha-induced protein 2	1.00414
1428104_at	Tpx2	TPX2, microtubule-associated protein homolog (Xenopus laevis)	1.12202
1456967_at	Trim66	tripartite motif-containing 66	1.47279
1450607_s_at	Ucn2	urocortin 2	1.20069
1415810_at	Uhrf1	ubiquitin-like, containing PHD and RING finger domains, 1	1.01863
1451314_a_at	Vcam1	vascular cell adhesion molecule 1	1.24774
ID	Gene.Symbol	Gene.Title	Fold change
DOWNREGULATED
1435311_s_at	---	---	-1.11177
1436104_a_at	---	---	-1.48649
1436106_x_at	---	---	-1.39178
1439303_at	---	---	-1.00403
1439750_at	---	---	-1.3097
1440562_at	---	---	-1.31591
1440748_at	---	---	-1.04844
1441066_at	---	---	-1.40917
1442631_at	---	---	-1.2419
1442695_at	---	---	-1.00945
1442820_at	---	---	-1.04971
1444339_at	---	---	-1.29047
1445039_at	---	---	-1.05079
1445202_at	---	---	-1.0304
1447302_at	---	---	-1.40329
1447463_at	---	---	-1.0158
1447891_at	---	---	-1.08721
1455568_at	---	---	-1.51402
1458697_at	---	---	-1.04892
1459293_at	---	---	-1.6283
1459304_at	---	---	-1.39382
1417802_at	1110032A04Rik	RIKEN cDNA 1110032A04 gene	-1.3498
1417803_at	1110032A04Rik	RIKEN cDNA 1110032A04 gene	-1.27506
1430036_at	2310015B20Rik	RIKEN cDNA 2310015B20 gene	-1.64798
1441749_at	4930447F24Rik	RIKEN cDNA 4930447F24 gene	-1.03478
1441750_x_at	4930447F24Rik	RIKEN cDNA 4930447F24 gene	-1.11313
1426766_at	6330403K07Rik	RIKEN cDNA 6330403K07 gene	-1.04042
1434984_at	6330514A18Rik	RIKEN cDNA 6330514A18 gene	-1.57378
1430411_at	6330525I24Rik	RIKEN cDNA 6330525I24 gene	-1.12601
1440843_at	A230051N06Rik	RIKEN cDNA A230051N06 gene	-1.13898
1439870_at	A330008L17Rik	RIKEN cDNA A330008L17 gene	-1.05844
1456402_at	A330076H08Rik	RIKEN cDNA A330076H08 gene	-1.0487
1431852_at	A730035I17Rik	RIKEN cDNA A730035I17 gene, mRNA (cDNA clone MGC:175981 IMAGE:9055632)	-1.12927
1438531_at	A730054J21Rik	RIKEN cDNA A730054J21 gene	-1.60646
1457531_a_at	A930017K11Rik	RIKEN cDNA A930017K11 gene	-1.9253
1439143_at	A930018M24Rik	RIKEN cDNA A930018M24 gene	-1.09182
1427056_at	Adamts15	a disintegrin-like and metallopeptidase (reprolysin type) with thrombospondin type 1 motif, 15	-1.02306
1434742_s_at	Aifm3	apoptosis-inducing factor, mitochondrion-associated 3	-1.08643
1421944_a_at	Asgr1	asialoglycoprotein receptor 1	-1.24294
1422929_s_at	Atoh7	atonal homolog 7 (Drosophila)	-1.01431
1457607_at	AW046457	expressed sequence AW046457	-1.13122
1436493_at	BB181834	expressed sequence BB181834	-1.56223
1424558_a_at	Cabyr	calcium-binding tyrosine-(Y)-phosphorylation regulated (fibrousheathin 2)	-1.00168
1419225_at	Cacna2d3	calcium channel, voltage-dependent, alpha2/delta subunit 3	-1.04924
1418094_s_at	Car4	carbonic anhydrase 4	-1.6573
1448949_at	Car4	carbonic anhydrase 4	-1.75382
1422911_at	Cbln3	cerebellin 3 precursor protein	-1.31955
1436105_at	Ccdc74a	coiled-coil domain containing 74A	-1.55217
1438782_at	Cntn4	contactin 4	-1.0985
1422798_at	Cntnap2	contactin associated protein-like 2	-1.11995
1437782_at	Cntnap2	contactin associated protein-like 2	-1.32826
1450758_at	Cntnap2	contactin associated protein-like 2	-1.0804
1419044_at	Cntnap4	contactin associated protein-like 4	-1.33334
1427320_at	Copg2as2	coatomer protein complex, subunit gamma 2, antisense 2	-1.10043
1436613_at	Coro6	coronin 6	-1.43739
1418810_at	Crhr1	corticotropin releasing hormone receptor 1	-1.14492
1449903_at	Crtam	cytotoxic and regulatory T cell molecule	-1.50136
1433523_at	D930005D10Rik	RIKEN cDNA D930005D10 gene	-1.53281
1420709_s_at	Dao	D-amino acid oxidase	-1.05595
1436875_at	Dnm3	dynamin 3	-1.06426
1439748_at	Dpp6	dipeptidylpeptidase 6	-1.13348
1444150_at	Epb4.1	erythrocyte protein band 4.1	-1.08361
1425575_at	Epha3	Eph receptor A3	-1.05955
1417160_s_at	Expi	extracellular proteinase inhibitor	-1.03965
1429518_at	Faim2	Fas apoptotic inhibitory molecule 2	-1.04385
1455410_at	Faim2	Fas apoptotic inhibitory molecule 2	-1.03803
1434458_at	Fst	follistatin	-1.60664
1417343_at	Fxyd6	FXYD domain-containing ion transport regulator 6	-1.53467
1437147_at	Gabrg2	gamma-aminobutyric acid (GABA-A) receptor, subunit gamma 2	-1.03986
1430834_at	Gprin3	GPRIN family member 3	-1.52016
1439566_at	Gprin3	GPRIN family member 3	-1.75592
1435607_at	Grm2	glutamate receptor, metabotropic 2	-1.10254
1438020_at	Hapln1	hyaluronan and proteoglycan link protein 1	-1.4551
1433987_at	Hpcal4	hippocalcin-like 4	-1.46672
1418983_at	Inadl	InaD-like (Drosophila)	-1.53966
1418984_at	Inadl	InaD-like (Drosophila)	-1.34768
1439031_at	Jph4	junctophilin 4	-1.05426
1425090_s_at	Kcnc4	potassium voltage gated channel, Shaw-related subfamily, member 4	-1.03141
1435994_at	Kcnh1	potassium voltage-gated channel, subfamily H (eag-related), member 1	-1.08778
1440990_at	Kif26b	kinesin family member 26B	-1.15985
1415900_a_at	Kit	kit oncogene	-1.32458
1452514_a_at	Kit	kit oncogene	-1.18324
1450435_at	L1cam	L1 cell adhesion molecule	-1.11017
1435815_at	Ldoc1	leucine zipper, down-regulated in cancer 1	-1.87165
1455023_at	LOC100044356 /// N28178	similar to mKIAA1045 protein /// expressed sequence N28178	-1.29797
1457085_at	LOC669392	hypothetical protein LOC669392	-1.04283
1448083_at	LOC675405 /// Nalcn	similar to voltage gated channel like 1 /// sodium leak channel, non-selective	-1.01502
1439491_at	Lrrc38	leucine rich repeat containing 38	-1.03178
1448871_at	Mapk13	mitogen-activated protein kinase 13	-1.00186
1418551_at	Mybpc3	myosin binding protein C, cardiac	-1.23703
1424933_at	Myo5c	myosin VC	-1.45752
1441353_at	Nav2	neuron navigator 2	-1.32289
1429887_at	Nos1	nitric oxide synthase 1, neuronal	-1.03002
1438483_at	Nos1	nitric oxide synthase 1, neuronal	-1.19996
1433792_at	Nrip2	nuclear receptor interacting protein 2	-1.06916
1418588_at	Nrsn1	neurensin 1	-1.03501
1437060_at	Olfm4	olfactomedin 4	-1.53338
1420419_a_at	Otof	otoferlin	-1.10457
1436335_at	Plch2	phospholipase C, eta 2	-1.20935
1417995_at	Ptpn22	protein tyrosine phosphatase, non-receptor type 22 (lymphoid)	-1.54365
1441276_at	Ptprk	protein tyrosine phosphatase, receptor type, K	-1.22713
1435500_at	Rab26	RAB26, member RAS oncogene family	-1.41342
1436359_at	Ret	ret proto-oncogene	-1.1053
1460166_at	Rit2	Ras-like without CAAX 2	-1.26132
1457946_at	Sebox	SEBOX homeobox	-1.18599
1426318_at	Serpinb1b	serine (or cysteine) peptidase inhibitor, clade B, member 1b	-1.60214
1416702_at	Serpini1	serine (or cysteine) peptidase inhibitor, clade I, member 1	-1.06113
1448443_at	Serpini1	serine (or cysteine) peptidase inhibitor, clade I, member 1	-1.15651
1420884_at	Sln	sarcolipin	-1.7276
1418493_a_at	Snca	synuclein, alpha	-1.32416
1436853_a_at	Snca	synuclein, alpha	-1.18989
1425111_at	Sorcs3	sortilin-related VPS10 domain containing receptor 3	-1.17432
1419672_at	Spock1	sparc/osteonectin, cwcv and kazal-like domains proteoglycan 1	-1.04336
1419182_at	Svep1	sushi, von Willebrand factor type A, EGF and pentraxin domain containing 1	-1.33726
1423640_at	Synpr	synaptoporin	-1.12443
1421990_at	Syt1	synaptotagmin I	-1.05143
1451045_at	Syt13	synaptotagmin XIII	-1.10233
1420418_at	Syt2	synaptotagmin II	-1.18059
1419240_at	Tex14	testis expressed gene 14	-1.11527
1430142_at	Tgm5	transglutaminase 5	-1.06582
1436244_a_at	Tle2	transducin-like enhancer of split 2, homolog of Drosophila E(spl)	-1.00377
1424383_at	Tmem51	transmembrane protein 51	-1.07733
1429266_at	Tmhs	tetraspan transmembrane protein, hair cell stereocilia	-1.04517
1432045_at	Tssk5	testis-specific serine kinase 5	-1.35137
1446215_at	Zfhx2as	zinc finger homeobox 2, antisense	-1.38022

## Sheet: POM1_7d
Table 2: Significantly changed genes at POM1 7d for thresholds FC 2 and p<0.01
ID	Gene.Symbol	Gene.Title	Fold change
UPREGULATED
1434025_at	---	---	1.91243
1421839_at	Abca1	ATP-binding cassette, sub-family A (ABC1), member 1	1.26575
1450392_at	Abca1	ATP-binding cassette, sub-family A (ABC1), member 1	1.35426
1416077_at	Adm	adrenomedullin	1.41874
1447839_x_at	Adm	adrenomedullin	1.42502
1419091_a_at	Anxa2	annexin A2	1.03537
1449363_at	Atf3	activating transcription factor 3	1.21524
1433599_at	Baz1a	bromodomain adjacent to zinc finger domain 1A	1.00327
1447930_at	Baz1a	bromodomain adjacent to zinc finger domain 1A	1.07988
1422168_a_at	Bdnf	brain derived neurotrophic factor	1.92336
1422169_a_at	Bdnf	brain derived neurotrophic factor	2.27502
1452483_a_at	Cd44	CD44 antigen	1.64301
1421679_a_at	Cdkn1a	cyclin-dependent kinase inhibitor 1A (P21)	1.64564
1424638_at	Cdkn1a	cyclin-dependent kinase inhibitor 1A (P21)	1.11366
1451382_at	Chac1	ChaC, cation transport regulator-like 1 (E. coli)	2.31963
1417852_x_at	Clca1	chloride channel calcium activated 1	1.35743
1460259_s_at	Clca1 /// Clca2	chloride channel calcium activated 1 /// chloride channel calcium activated 2	1.54854
1416039_x_at	Cyr61	cysteine rich protein 61	2.80786
1438133_a_at	Cyr61	cysteine rich protein 61	2.90459
1442340_x_at	Cyr61	cysteine rich protein 61	1.64852
1457823_at	Cyr61	cysteine rich protein 61	1.75408
1439332_at	Ddit4l	DNA-damage-inducible transcript 4-like	1.27319
1444139_at	Ddit4l	DNA-damage-inducible transcript 4-like	1.33568
1451751_at	Ddit4l	DNA-damage-inducible transcript 4-like	1.72089
1427682_a_at	Egr2	early growth response 2	1.01242
1436329_at	Egr3	early growth response 3	2.44994
1416529_at	Emp1	epithelial membrane protein 1	1.51451
1421855_at	Fgl2	fibrinogen-like protein 2	1.50655
1423100_at	Fos	FBJ osteosarcoma oncogene	1.75964
1422134_at	Fosb	FBJ osteosarcoma oncogene B	3.62519
1437247_at	Fosl2 /// LOC634417	fos-like antigen 2 /// similar to fos-like antigen 2	1.60568
1420197_at	Gadd45b	Growth arrest and DNA-damage-inducible 45 beta, mRNA (cDNA clone MGC:36156 IMAGE:5355150)	1.22283
1449773_s_at	Gadd45b	growth arrest and DNA-damage-inducible 45 beta	1.33272
1450971_at	Gadd45b	growth arrest and DNA-damage-inducible 45 beta	1.47002
1421344_a_at	Jub	ajuba	1.42043
1415899_at	Junb	Jun-B oncogene	1.31743
1417394_at	Klf4	Kruppel-like factor 4 (gut)	1.71317
1417395_at	Klf4	Kruppel-like factor 4 (gut)	1.74839
1451021_a_at	Klf5	Kruppel-like factor 5	1.76333
1421654_a_at	Lmna	lamin A	1.08444
1425472_a_at	Lmna	lamin A	1.05206
1418936_at	Maff	v-maf musculoaponeurotic fibrosarcoma oncogene family, protein F (avian)	1.45621
1416881_at	Mcl1	myeloid cell leukemia sequence 1	1.12449
1422818_at	Nedd9	neural precursor cell expressed, developmentally down-regulated gene 9	1.02899
1450767_at	Nedd9	neural precursor cell expressed, developmentally down-regulated gene 9	1.24785
1439205_at	Nfatc2	nuclear factor of activated T-cells, cytoplasmic, calcineurin-dependent 2	1.34417
1416505_at	Nr4a1	nuclear receptor subfamily 4, group A, member 1	3.25203
1447863_s_at	Nr4a2	nuclear receptor subfamily 4, group A, member 2	1.84342
1450750_a_at	Nr4a2	nuclear receptor subfamily 4, group A, member 2	2.1949
1455034_at	Nr4a2	nuclear receptor subfamily 4, group A, member 2	1.97509
1438796_at	Nr4a3	nuclear receptor subfamily 4, group A, member 3	2.44236
1418674_at	Osmr	oncostatin M receptor	1.4026
1418675_at	Osmr	oncostatin M receptor	1.76951
1417928_at	Pdlim4	PDZ and LIM domain 4	1.87938
1422861_s_at	Pdlim5	PDZ and LIM domain 5	1.0835
1450786_x_at	Pdlim5	PDZ and LIM domain 5	1.09917
1417262_at	Ptgs2	prostaglandin-endoperoxide synthase 2	1.88604
1416700_at	Rnd3	Rho family GTPase 3	1.50279
1416701_at	Rnd3	Rho family GTPase 3	1.47722
1419149_at	Serpine1	serine (or cysteine) peptidase inhibitor, clade E, member 1	1.00288
1450958_at	Tm4sf1	transmembrane 4 superfamily member 1	1.66398
1416342_at	Tnc	tenascin C	1.65261
1456344_at	Tnc	Tenascin C (Tnc), mRNA	1.21657
1418571_at	Tnfrsf12a	tumor necrosis factor receptor superfamily, member 12a	1.6443
1418572_x_at	Tnfrsf12a	tumor necrosis factor receptor superfamily, member 12a	1.71785
1424880_at	Trib1	tribbles homolog 1 (Drosophila)	1.36893
1424881_at	Trib1	tribbles homolog 1 (Drosophila)	1.29433
1448213_at	Anxa1	annexin A1	1.18498
1420380_at	Ccl2	chemokine (C-C motif) ligand 2	1.94072
1421228_at	Ccl7	chemokine (C-C motif) ligand 7	2.98257
1423233_at	Cebpd	CCAAT/enhancer binding protein (C/EBP), delta	1.43842
1456605_at	Cebpd	CCAAT/enhancer binding protein (C/EBP), delta (Cebpd), mRNA	1.37397
1437270_a_at	Clcf1	cardiotrophin-like cytokine factor 1	2.20799
1437271_at	Clcf1	cardiotrophin-like cytokine factor 1	2.16782
1450262_at	Clcf1	cardiotrophin-like cytokine factor 1	1.47851
1419209_at	Cxcl1	chemokine (C-X-C motif) ligand 1	1.48969
1441855_x_at	Cxcl1	chemokine (C-X-C motif) ligand 1	1.31148
1457644_s_at	Cxcl1	chemokine (C-X-C motif) ligand 1	1.55803
1418930_at	Cxcl10 /// LOC100045000	chemokine (C-X-C motif) ligand 10 /// similar to Small inducible cytokine B10 precursor (CXCL10) (Interferon-gamma-induced protein CRG-2) (Gamma-IP10) (IP-10) (C7)	2.60511
1447812_x_at	Flnc	filamin C, gamma	2.46021
1449073_at	Flnc	filamin C, gamma	2.68752
1419066_at	Ier5l	immediate early response 5-like	1.12153
1455881_at	Ier5l	immediate early response 5-like	1.24495
1416121_at	Lox	lysyl oxidase	1.16787
1448228_at	Lox	lysyl oxidase	1.33668
1423607_at	Lum	lumican	1.42178
1418666_at	Ptx3	pentraxin related gene	2.59983
1418547_at	Tfpi2	tissue factor pathway inhibitor 2	1.74178
1460227_at	Timp1	tissue inhibitor of metalloproteinase 1	2.02897
1426065_a_at	Trib3	tribbles homolog 3 (Drosophila)	1.35944
1456225_x_at	Trib3	tribbles homolog 3 (Drosophila)	1.60964
1452519_a_at	Zfp36	zinc finger protein 36	1.1767
1424254_at	Ifitm1	interferon induced transmembrane protein 1	1.25044
1423062_at	Igfbp3	insulin-like growth factor binding protein 3	1.04985
1458268_s_at	Igfbp3	insulin-like growth factor binding protein 3	1.28241
1418945_at	Mmp3	matrix metallopeptidase 3	1.42992
1424942_a_at	Myc	myelocytomatosis oncogene	1.17397
1426784_at	Trim47	tripartite motif-containing 47	2.82436
1417038_at	2009-09-01	septin 9	1.36083
1419965_at	---	---	1.12356
1436279_at	---	---	1.02513
1438027_at	---	---	1.33891
1439925_at	---	---	1.21811
1441389_at	---	---	1.50626
1442977_at	---	---	1.82498
1444607_at	---	---	1.58654
1445626_at	---	---	1.18949
1447508_at	---	---	1.01722
1457322_at	---	---	1.0536
1458019_at	---	---	1.12256
1451644_a_at	0610037M15Rik /// H2-gs10 /// H2-L /// H2-Q1 /// H2-Q6 /// LOC100044307 /// LOC676708	RIKEN cDNA 0610037M15 gene /// MHC class I like protein GS10 /// histocompatibility 2, D region /// histocompatibility 2, Q region locus 1 /// histocompatibility 2, Q region locus 6 /// hypothetical protein LOC100044307 /// similar to H-2 class I histocompatibility antigen, L-D alpha chain precursor	1.08846
1452961_at	1200009O22Rik	RIKEN cDNA 1200009O22 gene	1.0624
1428851_at	1300014I06Rik	RIKEN cDNA 1300014I06 gene	1.00538
1451171_at	2310008H04Rik	RIKEN cDNA 2310008H04 gene	2.72369
1419153_at	2810417H13Rik	RIKEN cDNA 2810417H13 gene	1.09888
1453226_at	3000004C01Rik	RIKEN cDNA 3000004C01 gene	1.08571
1434240_at	4632434I11Rik	RIKEN cDNA 4632434I11 gene	1.10905
1453107_s_at	4933413G19Rik /// Foxm1 /// Pebp1	RIKEN cDNA 4933413G19 gene /// forkhead box M1 /// phosphatidylethanolamine binding protein 1	1.00407
1441338_at	5930412G12Rik	RIKEN cDNA 5930412G12 gene	1.37075
1444646_at	8430420F16Rik	RIKEN cDNA 8430420F16 gene	1.13025
1453309_at	9330179D12Rik	RIKEN cDNA 9330179D12 gene	1.09318
1438213_at	A830018L16Rik	RIKEN cDNA A830018L16 gene	1.11057
1421171_at	Adam12	a disintegrin and metallopeptidase domain 12 (meltrin alpha)	1.41348
1421172_at	Adam12	a disintegrin and metallopeptidase domain 12 (meltrin alpha)	1.14501
1416871_at	Adam8	a disintegrin and metallopeptidase domain 8	1.07108
1439827_at	Adamts12	a disintegrin-like and metallopeptidase (reprolysin type) with thrombospondin type 1 motif, 12	1.35706
1422561_at	Adamts5 /// LOC100048332	a disintegrin-like and metallopeptidase (reprolysin type) with thrombospondin type 1 motif, 5 (aggrecanase-2) /// similar to a disintegrin-like and metalloprotease (reprolysin type) with thrombospondin type 1 motif, 5 (aggrecanase-2)	1.46188
1450658_at	Adamts5 /// LOC100048332	a disintegrin-like and metallopeptidase (reprolysin type) with thrombospondin type 1 motif, 5 (aggrecanase-2) /// similar to a disintegrin-like and metalloprotease (reprolysin type) with thrombospondin type 1 motif, 5 (aggrecanase-2)	1.34119
1456404_at	Adamts5 /// LOC100048332	a disintegrin-like and metallopeptidase (reprolysin type) with thrombospondin type 1 motif, 5 (aggrecanase-2) /// similar to a disintegrin-like and metalloprotease (reprolysin type) with thrombospondin type 1 motif, 5 (aggrecanase-2)	1.60163
1437373_at	Aen	apoptosis enhancing nuclease	1.11411
1450506_a_at	Aen	apoptosis enhancing nuclease	1.17314
1451186_at	Aen	apoptosis enhancing nuclease	1.05025
1454799_at	Agpat9	1-acylglycerol-3-phosphate O-acyltransferase 9	1.27058
1428057_a_at	Ahnak	AHNAK nucleoprotein (desmoyokin)	1.86979
1428058_at	Ahnak	AHNAK nucleoprotein (desmoyokin)	2.1333
1448894_at	Akr1b8	aldo-keto reductase family 1, member B8	1.45172
1455090_at	Angptl2	angiopoietin-like 2	1.03395
1417130_s_at	Angptl4	angiopoietin-like 4	1.08261
1418708_at	Apoc4	apolipoprotein C-IV	1.13781
1416677_at	Apoh	apolipoprotein H	1.83083
1422814_at	Aspm	asp (abnormal spindle)-like, microcephaly associated (Drosophila)	1.12002
1425927_a_at	Atf5	activating transcription factor 5	1.21441
1447851_x_at	Atp10a	ATPase, class V, type 10A	1.05717
1434798_at	Atp6v0d2	ATPase, H+ transporting, lysosomal V0 subunit D2	1.07337
1444176_at	Atp6v0d2	ATPase, H+ transporting, lysosomal V0 subunit D2	1.32695
1451246_s_at	Aurkb	aurora kinase B	1.07327
1434350_at	Axud1	AXIN1 up-regulated 1	1.00238
1441897_at	B230120H23Rik	RIKEN cDNA B230120H23 gene, mRNA (cDNA clone MGC:35825 IMAGE:5346593)	1.00012
1441137_at	Bicc1	bicaudal C homolog 1 (Drosophila)	1.04535
1424278_a_at	Birc5	baculoviral IAP repeat-containing 5	1.14087
1422777_at	C1ql1	complement component 1, q subcomponent-like 1	1.29323
1431079_at	C1qtnf2	C1q and tumor necrosis factor related protein 2	1.05696
1422190_at	C5ar1	complement component 5a receptor 1	1.12046
1435084_at	C730049O14Rik	RIKEN cDNA C730049O14 gene	1.50622
1458374_at	C79407	expressed sequence C79407	1.11891
1449591_at	Casp4 /// LOC100044206	caspase 4, apoptosis-related cysteine peptidase /// hypothetical protein LOC100044206	1.34689
1449145_a_at	Cav1	caveolin 1, caveolae protein	1.04692
1417789_at	Ccl11	chemokine (C-C motif) ligand 11	1.47054
1417936_at	Ccl9	chemokine (C-C motif) ligand 9	1.28402
1448205_at	Ccnb1	cyclin B1	1.0821
1417419_at	Ccnd1	cyclin D1	1.10413
1416122_at	Ccnd2	cyclin D2	1.11569
1416123_at	Ccnd2	cyclin D2	1.0103
1416124_at	Ccnd2	cyclin D2	1.13549
1430127_a_at	Ccnd2	cyclin D2	1.04821
1448229_s_at	Ccnd2	cyclin D2	1.09563
1425658_at	Cd109	CD109 antigen	1.63275
1436346_at	Cd109	CD109 antigen	1.12283
1416034_at	Cd24a /// EG621324	CD24a antigen /// predicted gene, EG621324	1.58591
1445882_at	Cd300lb	CD300 antigen like family member B	1.04937
1450883_a_at	Cd36	CD36 antigen	1.09974
1449193_at	Cd5l	CD5 antigen-like	1.88447
1430574_at	Cdkn3	cyclin-dependent kinase inhibitor 3	1.25629
1424144_at	Cdt1	chromatin licensing and DNA replication factor 1	1.01063
1452242_at	Cep55	centrosomal protein 55	1.12962
1449031_at	Cited1	Cbp/p300-interacting transactivator with Glu/Asp-rich carboxy-terminal domain 1	1.6568
1434748_at	Ckap2	cytoskeleton associated protein 2	1.07849
1456280_at	Clspn	claspin homolog (Xenopus laevis)	1.31845
1422033_a_at	Cntf /// Zfp91 /// Zfp91-cntf	ciliary neurotrophic factor /// zinc finger protein 91 /// zinc finger protein 91, ciliary neurotrophic factor transcription unit	1.13654
1418599_at	Col11a1	collagen, type XI, alpha 1	1.78608
1449154_at	Col11a1	collagen, type XI, alpha 1	1.97388
1423669_at	Col1a1	collagen, type I, alpha 1	1.15082
1455494_at	Col1a1	collagen, type I, alpha 1	1.1404
1423110_at	Col1a2	collagen, type I, alpha 2	1.42438
1450857_a_at	Col1a2	collagen, type I, alpha 2	1.0095
1427883_a_at	Col3a1	collagen, type III, alpha 1	1.47993
1427884_at	Col3a1	collagen, type III, alpha 1	2.07283
1424131_at	Col6a3	collagen, type VI, alpha 3	1.39123
1437396_at	Creb3l2	cAMP responsive element binding protein 3-like 2	1.01447
1416326_at	Crip1	cysteine-rich protein 1 (intestinal)	1.18152
1423341_at	Cspg4	chondroitin sulfate proteoglycan 4	1.01435
1416953_at	Ctgf	connective tissue growth factor	1.03943
1418718_at	Cxcl16	chemokine (C-X-C motif) ligand 16	1.14532
1449195_s_at	Cxcl16	chemokine (C-X-C motif) ligand 16	1.08704
1417625_s_at	Cxcr7	chemokine (C-X-C motif) receptor 7	1.50908
1446634_at	D830036C21Rik	RIKEN cDNA D830036C21 gene	1.15317
1446761_at	D8Ertd56e	DNA segment, Chr 8, ERATO Doi 56, expressed	1.69564
1449823_at	Dach2	dachshund 2 (Drosophila)	1.01932
1458012_at	Dach2	dachshund 2 (Drosophila)	1.31524
1451289_at	Dclk1	doublecortin-like kinase 1	1.01795
1435132_at	Disp1	dispatched homolog 1 (Drosophila)	1.11495
1431119_at	Dnajb13	DnaJ (Hsp40) related, subfamily B, member 13	1.2341
1438789_s_at	Dpysl3	dihydropyrimidinase-like 3	1.68187
1434695_at	Dtl	denticleless homolog (Drosophila)	1.2816
1440085_at	Eda2r	ectodysplasin A2 isoform receptor	1.90914
1451691_at	Ednra	endothelin receptor type A	1.03467
1424157_at	Ehd2	EH-domain containing 2	1.72282
1435785_at	Ehd2	EH-domain containing 2	1.01587
1417562_at	Eif4ebp1	eukaryotic translation initiation factor 4E binding protein 1	1.09513
1434976_x_at	Eif4ebp1	eukaryotic translation initiation factor 4E binding protein 1	1.1293
1425310_a_at	Emid2	EMI domain containing 2	1.0044
1448649_at	Enpep	glutamyl aminopeptidase	1.00704
1423401_at	Etv6	ets variant gene 6 (TEL oncogene)	1.20733
1441881_x_at	Fam101a	family with sequence similarity 101, member A	2.38391
1453192_at	Fam101a	family with sequence similarity 101, member A	2.33889
1426812_a_at	Fam129b	family with sequence similarity 129, member B	1.03283
1424680_at	Fam26e	family with sequence similarity 26, member E	1.14461
1460251_at	Fas	Fas (TNF receptor superfamily member 6)	1.20396
1418569_at	Fblim1	filamin binding LIM protein 1	1.09062
1425225_at	Fcgr4	Fc receptor, IgG, low affinity IV	1.97614
1442804_at	Fgr	Gardner-Rasheed feline sarcoma viral (Fgr) oncogene homolog	1.26969
1439018_at	Fhdc1	FH2 domain containing 1	1.29666
1419376_at	Fibin	fin bud initiation factor homolog (zebrafish)	1.34085
1426642_at	Fn1	fibronectin 1	1.39207
1437218_at	Fn1	fibronectin 1	1.92959
1451648_a_at	Folr2	folate receptor 2 (fetal)	1.45304
1419486_at	Foxc1	forkhead box C1	1.10279
1425291_at	Foxj1	forkhead box J1	1.07319
1427529_at	Fzd9	frizzled homolog 9 (Drosophila)	1.66287
1418240_at	Gbp2	guanylate binding protein 2	1.69791
1435906_x_at	Gbp2	guanylate binding protein 2	1.62691
1434380_at	Gbp6	guanylate binding protein 6	1.05524
1420499_at	Gch1	GTP cyclohydrolase 1	1.31823
1429692_s_at	Gch1	GTP cyclohydrolase 1	1.16094
1428492_at	Glipr2	GLI pathogenesis-related 2	1.62112
1452803_at	Glipr2	GLI pathogenesis-related 2	1.40584
1449976_a_at	Gpr35	G protein-coupled receptor 35	1.24015
1416969_at	Gtse1	G two S phase expressed protein 1	1.02756
1417541_at	Hells	helicase, lymphoid specific	1.11853
1438009_at	Hist1h2ab /// Hist1h2ac /// Hist1h2ad /// Hist1h2ae /// Hist1h2ag /// Hist1h2ai /// Hist1h2an /// Hist1h2ao /// RP23-480B19.10	histone cluster 1, H2ab /// histone cluster 1, H2ac /// histone cluster 1, H2ad /// histone cluster 1, H2ae /// histone cluster 1, H2ag /// histone cluster 1, H2ai /// histone cluster 1, H2an /// histone cluster 1, H2ao /// similar to histone 2a	1.81008
1422851_at	Hmga2	high mobility group AT-hook 2	1.60826
1450780_s_at	Hmga2	high mobility group AT-hook 2	1.01591
1425815_a_at	Hmmr	hyaluronan mediated motility receptor (RHAMM)	1.20942
1422919_at	Hrasls	HRAS-like suppressor	1.03236
1429018_at	Hrct1	histidine rich carboxyl terminus 1	1.28597
1427853_a_at	Hsp25-ps1	heat shock protein 25, pseudogene 1	1.55293
1427854_x_at	Hsp25-ps1	heat shock protein 25, pseudogene 1	1.57792
1422943_a_at	Hspb1	heat shock protein 1	1.59939
1425964_x_at	Hspb1	heat shock protein 1	1.51553
1417014_at	Hspb8	heat shock protein 8	1.09816
1424067_at	Icam1	intercellular adhesion molecule 1	1.20769
1417292_at	Ifi47	interferon gamma inducible protein 47	1.10437
1450783_at	Ifit1	interferon-induced protein with tetratricopeptide repeats 1	1.03646
1454159_a_at	Igfbp2	insulin-like growth factor binding protein 2	1.53458
1448950_at	Il1r1	interleukin 1 receptor, type I	1.6303
1419532_at	Il1r2	interleukin 1 receptor, type II	1.30295
1421843_at	Il1rap	interleukin 1 receptor accessory protein	1.28116
1451798_at	Il1rn	interleukin 1 receptor antagonist	1.06479
1431920_a_at	Il34	interleukin 34	1.04036
1433885_at	Iqgap2	IQ motif containing GTPase activating protein 2	1.10945
1459894_at	Iqgap2	IQ motif containing GTPase activating protein 2	1.2022
1435306_a_at	Kif11	kinesin family member 11	1.15569
1437611_x_at	Kif2c	kinesin family member 2C	1.1583
1449911_at	Lag3	lymphocyte-activation gene 3	1.52245
1419573_a_at	Lgals1	lectin, galactose binding, soluble 1	1.21674
1421207_at	Lif	leukemia inhibitory factor	2.12443
1431004_at	LOC100047339	similar to lysyl oxidase-like 2	1.45847
1421098_at	LOC100047840 /// Stap1	similar to stem cell adaptor protein STAP-1 /// signal transducing adaptor family member 1	1.02554
1436777_at	Mars2	methionine-tRNA synthetase 2 (mitochondrial)	1.11821
1435323_a_at	Mboat1	membrane bound O-acyltransferase domain containing 1	1.60864
1434447_at	Met	met proto-oncogene	1.27995
1418454_at	Mfap5	microfibrillar associated protein 5	1.10913
1434322_at	Micall2	MICAL-like 2	1.27978
1450537_at	Mid2	midline 2	1.02086
1426817_at	Mki67	antigen identified by monoclonal antibody Ki 67	1.27499
1417234_at	Mmp11	matrix metallopeptidase 11	1.09726
1449590_a_at	Mras	muscle and microspikes RAS	1.12832
1422062_at	Msr1	macrophage scavenger receptor 1	1.08541
1425434_a_at	Msr1	macrophage scavenger receptor 1	1.10552
1425435_at	Msr1	macrophage scavenger receptor 1	1.26854
1419253_at	Mthfd2	methylenetetrahydrofolate dehydrogenase (NAD+ dependent), methenyltetrahydrofolate cyclohydrolase	1.20564
1419254_at	Mthfd2	methylenetetrahydrofolate dehydrogenase (NAD+ dependent), methenyltetrahydrofolate cyclohydrolase	1.34659
1427201_at	Mustn1	musculoskeletal, embryonic nuclear protein 1	1.07386
1452670_at	Myl9	myosin, light polypeptide 9, regulatory	1.26001
1427318_s_at	Myof	myoferlin	1.08527
1418289_at	Nes	nestin	1.03723
1421321_a_at	Net1	neuroepithelial cell transforming gene 1	1.7178
1425902_a_at	Nfkb2	nuclear factor of kappa light polypeptide gene enhancer in B-cells 2, p49/p100	1.18517
1426851_a_at	Nov	nephroblastoma overexpressed gene	1.94352
1426852_x_at	Nov	nephroblastoma overexpressed gene	1.62519
1419105_at	Nr1h4	nuclear receptor subfamily 1, group H, member 4	1.20249
1450803_at	Ntf3	neurotrophin 3	1.01317
1419665_a_at	Nupr1	nuclear protein 1	1.11833
1419666_x_at	Nupr1	nuclear protein 1	1.28726
1453187_at	Ociad2	OCIA domain containing 2	1.23346
1419534_at	Olr1	oxidized low density lipoprotein (lectin-like) receptor 1	2.58657
1427228_at	Palld	palladin, cytoskeletal associated protein	1.19303
1416818_at	Parva	parvin, alpha	1.00497
1418711_at	Pdgfa	platelet derived growth factor, alpha	1.06038
1421979_at	Phex	phosphate regulating gene with homologies to endopeptidases on the X chromosome (hypophosphatemia, vitamin D resistant rickets)	1.07196
1449002_at	Phlda3	pleckstrin homology-like domain, family A, member 3	1.1834
1434980_at	Pik3r5	phosphoinositide-3-kinase, regulatory subunit 5, p101	1.00887
1417785_at	Pla1a	phospholipase A1 member A	1.11568
1417523_at	Plek	pleckstrin	1.03291
1424671_at	Plekhf1	pleckstrin homology domain containing, family F (with FYVE domain) member 1	1.23884
1418201_at	Plekhg2	pleckstrin homology domain containing, family G (with RhoGef domain) member 2	1.04211
1433431_at	Pnlip	pancreatic lipase	1.19002
1460732_a_at	Ppl	periplakin	1.30781
1432331_a_at	Prrx2	paired related homeobox 2	1.1871
1417323_at	Psrc1	proline/serine-rich coiled-coil 1	1.95695
1425416_s_at	Psrc1	proline/serine-rich coiled-coil 1	1.73754
1424130_a_at	Ptrf	polymerase I and transcript release factor	1.39572
1431351_at	Pvt1	plasmacytoma variant translocation 1	1.00447
1431352_s_at	Pvt1	plasmacytoma variant translocation 1	1.19515
1452324_at	Pvt1	plasmacytoma variant translocation 1	1.20447
1417400_at	Rai14	retinoic acid induced 14	1.05641
1448754_at	Rbp1	retinol binding protein 1, cellular	1.47312
1416601_a_at	Rcan1	regulator of calcineurin 1	1.15202
1417856_at	Relb	avian reticuloendotheliosis viral (v-rel) oncogene related B	1.49139
1424507_at	Rin1	Ras and Rab interactor 1	1.39466
1429399_at	Rnf125	ring finger protein 125	1.41394
1421009_at	Rsad2	radical S-adenosyl methionine domain containing 2	1.54127
1436058_at	Rsad2	radical S-adenosyl methionine domain containing 2	1.35205
1416762_at	S100a10	S100 calcium binding protein A10 (calpactin)	1.41813
1439348_at	S100a10	S100 calcium binding protein A10 (calpactin)	1.52482
1424542_at	S100a4	S100 calcium binding protein A4	1.43882
1421375_a_at	S100a6	S100 calcium binding protein A6 (calcyclin)	1.44115
1437173_at	S1pr3	sphingosine-1-phosphate receptor 3	2.4171
1438658_a_at	S1pr3	sphingosine-1-phosphate receptor 3	2.15003
1460661_at	S1pr3	sphingosine-1-phosphate receptor 3	3.03727
1450826_a_at	Saa3	serum amyloid A 3	1.4696
1448793_a_at	Sdc4	syndecan 4	1.11404
1422776_at	Serpinb8	serine (or cysteine) peptdiase inhibitor, clade B, member 8	1.44767
1458882_at	Serpinb8	serine (or cysteine) peptdiase inhibitor, clade B, member 8	2.06244
1456343_at	Slc35f1	solute carrier family 35, member F1	1.21398
1422788_at	Slc43a3	solute carrier family 43, member 3	1.22053
1454992_at	Slc7a1	solute carrier family 7 (cationic amino acid transporter, y+ system), member 1	1.21743
1417022_at	Slc7a3	solute carrier family 7 (cationic amino acid transporter, y+ system), member 3	1.05304
1416576_at	Socs3	suppressor of cytokine signaling 3	1.91105
1455899_x_at	Socs3	suppressor of cytokine signaling 3	1.62752
1456212_x_at	Socs3	suppressor of cytokine signaling 3	1.66486
1419358_at	Sorcs2	sortilin-related VPS10 domain containing receptor 2	1.07486
1436790_a_at	Sox11	SRY-box containing gene 11	1.14038
1432238_at	Spats1	spermatogenesis associated, serine-rich 1	1.21164
1424118_a_at	Spc25	SPC25, NDC80 kinetochore complex component, homolog (S. cerevisiae)	1.2093
1460197_a_at	Steap4	STEAP family member 4	1.69061
1453228_at	Stx11	syntaxin 11	1.33662
1457780_at	Stx11	syntaxin 11	1.03667
1437190_at	Styk1	serine/threonine/tyrosine kinase 1	1.11596
1418804_at	Sucnr1	succinate receptor 1	1.1073
1434089_at	Synpo	synaptopodin	1.62112
1426529_a_at	Tagln2	transgelin 2	1.41355
1418091_at	Tcfcp2l1	transcription factor CP2-like 1	1.1501
1415871_at	Tgfbi	transforming growth factor, beta induced	1.20535
1451416_a_at	Tgm1	transglutaminase 1, K polypeptide	2.86714
1448529_at	Thbd	thrombomodulin	1.26002
1416623_at	Thbs3	thrombospondin 3	1.01058
1453341_a_at	Tmem202	transmembrane protein 202	1.18931
1416273_at	Tnfaip2	tumor necrosis factor, alpha-induced protein 2	1.82801
1438855_x_at	Tnfaip2	tumor necrosis factor, alpha-induced protein 2	1.44108
1423602_at	Traf1	Tnf receptor-associated factor 1	1.03116
1456967_at	Trim66	tripartite motif-containing 66	1.27847
1426538_a_at	Trp53	transformation related protein 53	1.06578
1449682_s_at	Tubb2a-ps2 /// Tubb2b	tubulin, beta 2a, pseudogene 2 /// tubulin, beta 2b	1.46777
1418733_at	Twist1	twist gene homolog 1 (Drosophila)	1.06247
1452954_at	Ube2c	ubiquitin-conjugating enzyme E2C	1.00477
1450607_s_at	Ucn2	urocortin 2	1.53857
1415810_at	Uhrf1	ubiquitin-like, containing PHD and RING finger domains, 1	1.05989
1448562_at	Upp1	uridine phosphorylase 1	1.20492
1427894_at	Vasn	vasorin	1.15548
1415989_at	Vcam1	vascular cell adhesion molecule 1	1.50364
1448162_at	Vcam1	vascular cell adhesion molecule 1	1.00779
1451314_a_at	Vcam1	vascular cell adhesion molecule 1	1.79135
1418175_at	Vdr	vitamin D receptor	2.04398
1418176_at	Vdr	vitamin D receptor	1.73834
1453593_at	Vgll3	vestigial like 3 (Drosophila)	1.1226
1426222_s_at	Vwa5a	von Willebrand factor A domain containing 5A	1.07185
1417817_a_at	Wwtr1	WW domain containing transcription regulator 1	1.09838
1437155_a_at	Wwtr1	WW domain containing transcription regulator 1	1.09973
ID	Gene.Symbol	Gene.Title	Fold change
DOWNREGULATED
1415900_a_at	Kit	kit oncogene	-2.26637
1416361_a_at	Dync1i1	dynein cytoplasmic 1 intermediate chain 1	-1.06166
1416562_at	Gad1	glutamic acid decarboxylase 1	-1.28639
1416702_at	Serpini1	serine (or cysteine) peptidase inhibitor, clade I, member 1	-1.37952
1416845_at	Tmem132a	transmembrane protein 132A	-1.29434
1417050_at	C1qtnf4	C1q and tumor necrosis factor related protein 4	-1.43445
1417089_a_at	Ckmt1	creatine kinase, mitochondrial 1, ubiquitous	-1.13041
1417160_s_at	Expi	extracellular proteinase inhibitor	-1.86661
1417283_at	Lynx1	Ly6/neurotoxin 1	-1.09528
1417343_at	Fxyd6	FXYD domain-containing ion transport regulator 6	-1.87497
1417414_at	2003-09-01	septin 3	-1.09409
1417629_at	Prodh	proline dehydrogenase	-1.08854
1417708_at	Syt3	synaptotagmin III	-1.3254
1417802_at	1110032A04Rik	RIKEN cDNA 1110032A04 gene	-2.26728
1417803_at	1110032A04Rik	RIKEN cDNA 1110032A04 gene	-2.20071
1417937_at	Dact1	dapper homolog 1, antagonist of beta-catenin (xenopus)	-1.05139
1417994_a_at	Accn1	amiloride-sensitive cation channel 1, neuronal (degenerin)	-1.1919
1417995_at	Ptpn22	protein tyrosine phosphatase, non-receptor type 22 (lymphoid)	-2.81646
1418053_at	Sncb	synuclein, beta	-1.44996
1418061_at	Ltbp2	latent transforming growth factor beta binding protein 2	-1.32544
1418094_s_at	Car4	carbonic anhydrase 4	-3.44276
1418100_at	A030009H04Rik	RIKEN cDNA A030009H04 gene	-1.23583
1418177_at	Gabrg2	gamma-aminobutyric acid (GABA-A) receptor, subunit gamma 2	-1.20559
1418301_at	Irf6	interferon regulatory factor 6	-1.38748
1418311_at	Fn3k	fructosamine 3 kinase	-1.22268
1418360_at	Rnf112	ring finger protein 112	-1.05053
1418414_at	Kcnh1	potassium voltage-gated channel, subfamily H (eag-related), member 1	-1.41193
1418493_a_at	Snca	synuclein, alpha	-2.29114
1418507_s_at	Socs2	suppressor of cytokine signaling 2	-1.13281
1418551_at	Mybpc3	myosin binding protein C, cardiac	-2.40421
1418588_at	Nrsn1	neurensin 1	-1.66647
1418611_at	Gpr162	G protein-coupled receptor 162	-1.18057
1418810_at	Crhr1	corticotropin releasing hormone receptor 1	-2.00767
1418921_at	Cadm3	cell adhesion molecule 3	-1.24742
1418922_at	Cadm3	cell adhesion molecule 3	-1.09574
1418983_at	Inadl	InaD-like (Drosophila)	-2.55635
1418984_at	Inadl	InaD-like (Drosophila)	-1.95787
1418995_at	Neurod2	neurogenic differentiation 2	-1.01454
1419044_at	Cntnap4	contactin associated protein-like 4	-1.92904
1419147_at	Rec8	REC8 homolog (yeast)	-1.39135
1419182_at	Svep1	sushi, von Willebrand factor type A, EGF and pentraxin domain containing 1	-1.9168
1419225_at	Cacna2d3	calcium channel, voltage-dependent, alpha2/delta subunit 3	-1.69106
1419341_at	Epha8	Eph receptor A8	-1.47831
1419344_at	Tcte1	t-complex-associated testis expressed 1	-1.34385
1419608_a_at	Mia1	melanoma inhibitory activity 1	-1.11883
1419672_at	Spock1	sparc/osteonectin, cwcv and kazal-like domains proteoglycan 1	-1.68837
1419673_at	Spock1	sparc/osteonectin, cwcv and kazal-like domains proteoglycan 1	-1.11822
1419700_a_at	Prom1	prominin 1	-1.10613
1420354_at	Cnnm1	cyclin M1	-1.1061
1420418_at	Syt2	synaptotagmin II	-1.46554
1420419_a_at	Otof	otoferlin	-1.4758
1420605_at	Mtag2	metastasis associated gene 2	-1.01029
1420709_s_at	Dao	D-amino acid oxidase	-2.06452
1420818_at	Sla	src-like adaptor	-1.11072
1420819_at	Sla	src-like adaptor	-1.38881
1420884_at	Sln	sarcolipin	-2.44921
1420955_at	Vsnl1	visinin-like 1	-1.36373
1421138_a_at	Pkib	protein kinase inhibitor beta, cAMP dependent, testis specific	-1.04657
1421175_at	Myt1l	myelin transcription factor 1-like	-1.15468
1421255_a_at	Cabp1	calcium binding protein 1	-1.5668
1421280_at	Gabra1	gamma-aminobutyric acid (GABA-A) receptor, subunit alpha 1	-1.07835
1421281_at	Gabra1	gamma-aminobutyric acid (GABA-A) receptor, subunit alpha 1	-1.0179
1421312_a_at	Kifc2	kinesin family member C2	-1.08579
1421472_at	2900083I11Rik	RIKEN cDNA 2900083I11 gene	-1.48106
1421508_at	LOC100044065 /// Odz1	similar to odd Oz/ten-m homolog 1 (Drosophila) /// odd Oz/ten-m homolog 1 (Drosophila)	-1.23786
1421530_a_at	Grm8	glutamate receptor, metabotropic 8	-1.79589
1421739_a_at	Matk	megakaryocyte-associated tyrosine kinase	-1.00591
1421882_a_at	Elavl2	ELAV (embryonic lethal, abnormal vision, Drosophila)-like 2 (Hu antigen B)	-1.05587
1421883_at	Elavl2	ELAV (embryonic lethal, abnormal vision, Drosophila)-like 2 (Hu antigen B)	-1.20918
1421944_a_at	Asgr1	asialoglycoprotein receptor 1	-1.96628
1421958_at	L1cam	L1 cell adhesion molecule	-1.02416
1421978_at	Gad2	glutamic acid decarboxylase 2	-1.49855
1421990_at	Syt1	synaptotagmin I	-1.74948
1421996_at	Tcfap2a	transcription factor AP-2, alpha	-1.24458
1422146_at	Sema5b	sema domain, seven thrombospondin repeats (type 1 and type 1-like), transmembrane domain (TM) and short cytoplasmic domain, (semaphorin) 5B	-1.00036
1422158_at	Clstn2	calsyntenin 2	-1.10023
1422564_at	Actl6b	actin-like 6B	-1.05715
1422583_at	Rab3b	RAB3B, member RAS oncogene family	-1.65253
1422600_at	Rasgrf1	RAS protein-specific guanine nucleotide-releasing factor 1	-1.60292
1422649_at	Cntn6	contactin 6	-1.29288
1422711_a_at	Pnck	pregnancy upregulated non-ubiquitously expressed CaM kinase	-1.62945
1422756_at	Slc32a1	solute carrier family 32 (GABA vesicular transporter), member 1	-1.16625
1422798_at	Cntnap2	contactin associated protein-like 2	-1.59031
1422911_at	Cbln3	cerebellin 3 precursor protein	-2.33935
1422914_at	Sp5	trans-acting transcription factor 5	-1.66001
1422929_s_at	Atoh7	atonal homolog 7 (Drosophila)	-1.74765
1422949_at	Nos1	nitric oxide synthase 1, neuronal	-1.02033
1422952_at	Ng23	Ng23 protein	-1.19135
1423084_at	B3galt2	UDP-Gal:betaGlcNAc beta 1,3-galactosyltransferase, polypeptide 2	-1.02424
1423173_at	Napb	N-ethylmaleimide sensitive fusion protein attachment protein beta	-1.11328
1423258_at	Syt9	synaptotagmin IX	-1.0789
1423340_at	Tcfap2b	transcription factor AP-2 beta	-1.58102
1423537_at	Gap43	growth associated protein 43	-1.0622
1423559_at	Kcnc1	potassium voltage gated channel, Shaw-related subfamily, member 1	-1.05573
1423640_at	Synpr	synaptoporin	-1.68887
1423950_at	Kcnab3	potassium voltage-gated channel, shaker-related subfamily, beta member 3	-1.53409
1424011_at	Aqp9	aquaporin 9	-1.1298
1424148_a_at	Stap2	signal transducing adaptor family member 2	-1.66372
1424223_at	1700020C11Rik	RIKEN cDNA 1700020C11 gene	-1.04119
1424308_at	Slc24a3	solute carrier family 24 (sodium/potassium/calcium exchanger), member 3	-1.62612
1424383_at	Tmem51	transmembrane protein 51	-1.51434
1424558_a_at	Cabyr	calcium-binding tyrosine-(Y)-phosphorylation regulated (fibrousheathin 2)	-1.54713
1424581_at	Stac2	SH3 and cysteine rich domain 2	-1.75319
1424633_at	Camk1g	calcium/calmodulin-dependent protein kinase I gamma	-1.79082
1424714_at	Aldoc	aldolase C, fructose-bisphosphate	-1.36809
1424825_a_at	Glycam1	glycosylation dependent cell adhesion molecule 1	-1.74331
1424900_at	LOC100048058 /// Slc29a4	similar to Solute carrier family 29 (nucleoside transporters), member 4 /// solute carrier family 29 (nucleoside transporters), member 4	-1.11218
1424933_at	Myo5c	myosin VC	-2.03279
1425089_at	Kcnc4	potassium voltage gated channel, Shaw-related subfamily, member 4	-1.34542
1425090_s_at	Kcnc4	potassium voltage gated channel, Shaw-related subfamily, member 4	-1.99049
1425110_at	Sorcs3	sortilin-related VPS10 domain containing receptor 3	-1.10154
1425111_at	Sorcs3	sortilin-related VPS10 domain containing receptor 3	-1.99981
1425575_at	Epha3	Eph receptor A3	-1.37316
1425846_a_at	Caln1	calneuron 1	-1.832
1426001_at	Eomes	eomesodermin homolog (Xenopus laevis)	-1.10271
1426048_s_at	Hrc /// Tcfap2a	histidine rich calcium binding protein /// transcription factor AP-2, alpha	-1.2389
1426122_a_at	Coro6	coronin 6	-1.48328
1426147_s_at	Cldn10	claudin 10	-1.50036
1426168_a_at	A130082M07Rik /// Tcra	RIKEN cDNA A130082M07 gene /// T-cell receptor alpha chain	-1.11001
1426204_a_at	Oprl1	opioid receptor-like 1	-1.79575
1426255_at	Nefl	neurofilament, light polypeptide	-1.26928
1426318_at	Serpinb1b	serine (or cysteine) peptidase inhibitor, clade B, member 1b	-2.60294
1426493_a_at	Kifc2	kinesin family member C2	-1.09446
1426512_at	Olfm3	olfactomedin 3	-1.29258
1426550_at	Sidt1	SID1 transmembrane family, member 1	-1.05488
1426606_at	Crtac1	cartilage acidic protein 1	-1.09113
1426766_at	6330403K07Rik	RIKEN cDNA 6330403K07 gene	-1.78986
1426906_at	Ifi203	interferon activated gene 203	-1.67968
1426914_at	Marveld2	MARVEL (membrane-associating) domain containing 2	-1.06399
1427013_at	Car9	carbonic anhydrase 9	-1.23566
1427038_at	Penk1	preproenkephalin 1	-2.61076
1427042_at	Mal2	mal, T-cell differentiation protein 2	-1.50287
1427056_at	Adamts15	a disintegrin-like and metallopeptidase (reprolysin type) with thrombospondin type 1 motif, 15	-1.27848
1427086_at	---	---	-1.30813
1427107_at	Slc16a11	solute carrier family 16 (monocarboxylic acid transporters), member 11	-1.12537
1427122_at	Copg2as2	coatomer protein complex, subunit gamma 2, antisense 2	-1.79062
1427123_s_at	Copg2as2	coatomer protein complex, subunit gamma 2, antisense 2	-1.58477
1427246_at	Magi1	membrane associated guanylate kinase, WW and PDZ domain containing 1	-1.18554
1427281_at	Scn2a1	sodium channel, voltage-gated, type II, alpha 1	-1.13524
1427320_at	Copg2as2	coatomer protein complex, subunit gamma 2, antisense 2	-1.92426
1427400_at	Lbx1	ladybird homeobox homolog 1 (Drosophila)	-1.54267
1427470_s_at	Napb	N-ethylmaleimide sensitive fusion protein attachment protein beta	-1.21484
1427481_a_at	Atp1a3	ATPase, Na+/K+ transporting, alpha 3 polypeptide	-1.37085
1427580_a_at	Rian	RNA imprinted and accumulated in nucleus	-1.08683
1427795_s_at	---	---	-1.33164
1427822_a_at	Copg2as2	coatomer protein complex, subunit gamma 2, antisense 2	-2.05427
1427900_at	Pip5kl1	phosphatidylinositol-4-phosphate 5-kinase-like 1	-1.14235
1427974_s_at	Cacna1d	calcium channel, voltage-dependent, L type, alpha 1D subunit	-1.0051
1428014_at	Hist1h4a /// Hist1h4b /// Hist1h4c /// Hist1h4d /// Hist1h4f /// Hist1h4h /// Hist1h4i /// Hist1h4j /// Hist1h4k /// Hist1h4m /// Hist2h4 /// Hist4h4 /// LOC100041230	histone cluster 1, H4a /// histone cluster 1, H4b /// histone cluster 1, H4c /// histone cluster 1, H4d /// histone cluster 1, H4f /// histone cluster 1, H4h /// histone cluster 1, H4i /// histone cluster 1, H4j /// histone cluster 1, H4k /// histone cluster 1, H4m /// histone cluster 2, H4 /// histone cluster 4, H4 /// similar to histone H4	-1.20553
1428055_at	Rian	MRNA, MBII-343 snoRNA	-1.35072
1428066_at	Ccdc120	coiled-coil domain containing 120	-1.65925
1428377_at	Btbd11	BTB (POZ) domain containing 11	-1.17161
1428379_at	Slc17a6	solute carrier family 17 (sodium-dependent inorganic phosphate cotransporter), member 6	-2.17529
1428443_a_at	Rap1gap	Rap1 GTPase-activating protein	-1.06333
1428525_at	4930488B01Rik	RIKEN cDNA 4930488B01 gene	-1.44515
1428549_at	Ccdc3	coiled-coil domain containing 3	-1.14593
1428575_at	Fcho1	FCH domain only 1	-1.08853
1428602_at	Kcnj9	potassium inwardly-rectifying channel, subfamily J, member 9	-1.17931
1428764_at	Meg3	maternally expressed 3	-1.42553
1428813_a_at	Caly	calcyon neuron-specific vesicular protein	-1.55032
1428833_at	4930406D14Rik	RIKEN cDNA 4930406D14 gene	-1.08396
1428891_at	9130213B05Rik	RIKEN cDNA 9130213B05 gene	-1.05382
1428983_at	Scx	scleraxis	-1.0001
1428993_at	1110017I16Rik	RIKEN cDNA 1110017I16 gene	-1.54478
1428994_s_at	1110017I16Rik	RIKEN cDNA 1110017I16 gene	-1.48257
1429256_at	Meg3	maternally expressed 3	-1.47431
1429257_at	---	---	-1.18052
1429262_at	Rassf6	Ras association (RalGDS/AF-6) domain family member 6	-1.68358
1429266_at	Tmhs	tetraspan transmembrane protein, hair cell stereocilia	-1.26264
1429269_at	BC068157	cDNA sequence BC068157	-1.53826
1429274_at	Lypd6b	LY6/PLAUR domain containing 6B	-1.10237
1429390_at	Acpl2	acid phosphatase-like 2	-1.3388
1429416_at	Ttc9b	tetratricopeptide repeat domain 9B	-1.10754
1429443_at	Cpne4	copine IV	-1.24503
1429518_at	Faim2	Fas apoptotic inhibitory molecule 2	-1.68124
1429589_at	Gad2	glutamic acid decarboxylase 2	-1.27721
1429685_at	Gabrb2	gamma-aminobutyric acid (GABA-A) receptor, subunit beta 2	-1.06001
1429753_at	Nxph4	neurexophilin 4	-1.23092
1429764_at	Fam101b	family with sequence similarity 101, member B	-1.06546
1429887_at	Nos1	nitric oxide synthase 1, neuronal	-2.41988
1429955_at	5031434O11Rik	RIKEN cDNA 5031434O11 gene	-1.18936
1430036_at	2310015B20Rik	RIKEN cDNA 2310015B20 gene	-2.19218
1430128_a_at	Reep6	receptor accessory protein 6	-1.10832
1430142_at	Tgm5	transglutaminase 5	-1.45954
1430229_at	Gpr137c	G protein-coupled receptor 137C	-1.232
1430369_at	Epb4.1	erythrocyte protein band 4.1	-1.1877
1430411_at	6330525I24Rik	RIKEN cDNA 6330525I24 gene	-1.86493
1430511_at	Unc13c	unc-13 homolog C (C. elegans)	-1.06328
1430599_at	Myt1l	myelin transcription factor 1-like	-1.58951
1430834_at	Gprin3	GPRIN family member 3	-1.95411
1431094_at	1110006E14Rik	RIKEN cDNA 1110006E14 gene	-1.26383
1431153_at	6430597G12Rik	RIKEN cDNA 6430597G12 gene	-1.05532
1431191_a_at	Syt1	synaptotagmin I	-1.5066
1431202_at	Herc3	hect domain and RLD 3	-1.04272
1431402_at	Kirrel3	kin of IRRE like 3 (Drosophila)	-1.22641
1431406_at	Agxt2l1	alanine-glyoxylate aminotransferase 2-like 1	-1.09338
1431473_at	5330423I11Rik	RIKEN cDNA 5330423I11 gene	-1.24105
1431569_a_at	Lypd1	Ly6/Plaur domain containing 1	-1.43795
1431852_at	A730035I17Rik	RIKEN cDNA A730035I17 gene, mRNA (cDNA clone MGC:175981 IMAGE:9055632)	-1.5871
1431858_at	4930480K15Rik	RIKEN cDNA 4930480K15 gene	-1.01542
1431923_at	Aifm3	apoptosis-inducing factor, mitochondrion-associated 3	-1.35381
1432045_at	Tssk5	testis-specific serine kinase 5	-1.30526
1432260_at	Gpr39	G protein-coupled receptor 39	-1.57681
1432418_a_at	Ckmt1	creatine kinase, mitochondrial 1, ubiquitous	-1.32843
1432944_at	2900046L07Rik	RIKEN cDNA 2900046L07 gene	-1.11689
1433169_at	5830456J23Rik	RIKEN cDNA 5830456J23 gene	-1.05345
1433187_at	B230112I24Rik	RIKEN cDNA B230112I24 gene	-1.31497
1433523_at	D930005D10Rik	RIKEN cDNA D930005D10 gene	-2.10905
1433792_at	Nrip2	nuclear receptor interacting protein 2	-2.05152
1433793_s_at	Nrip2	nuclear receptor interacting protein 2	-1.2067
1433884_at	Syt1	synaptotagmin I	-1.63026
1433905_at	Akap7	A kinase (PRKA) anchor protein 7	-1.15159
1433909_at	Syt17	synaptotagmin XVII	-1.24995
1433950_at	Igsf21	immunoglobin superfamily, member 21	-1.0608
1433959_at	Zmat4	zinc finger, matrin type 4	-1.75992
1433987_at	Hpcal4	hippocalcin-like 4	-2.70502
1434073_at	Gprasp2	G protein-coupled receptor associated sorting protein 2	-1.15308
1434083_a_at	Elmod1	ELMO domain containing 1	-1.07204
1434098_at	Glra2	glycine receptor, alpha 2 subunit	-1.0163
1434199_at	Tmem151b	transmembrane protein 151B	-1.29565
1434347_s_at	---	---	-1.01898
1434450_s_at	Adrbk2	adrenergic receptor kinase, beta 2	-1.18542
1434458_at	Fst	follistatin	-2.16527
1434470_at	Syt13	synaptotagmin XIII	-2.04091
1434526_at	Abhd7 /// LOC100046112	abhydrolase domain containing 7 /// similar to epoxide hydrolase-related	-1.09555
1434531_at	Mgat5b	mannoside acetylglucosaminyltransferase 5, isoenzyme B	-1.66782
1434635_at	Rph3a	rabphilin 3A	-1.70822
1434638_at	---	---	-1.20194
1434640_at	Nrsn2	neurensin 2	-1.17044
1434672_at	Gpr22	G protein-coupled receptor 22	-1.8699
1434673_at	Gpr22	G protein-coupled receptor 22	-1.90665
1434742_s_at	Aifm3	apoptosis-inducing factor, mitochondrion-associated 3	-1.8855
1434780_at	C130038G02Rik	RIKEN cDNA C130038G02 gene	-1.06391
1434984_at	6330514A18Rik	RIKEN cDNA 6330514A18 gene	-2.79633
1434989_at	BC042720	cDNA sequence BC042720	-1.02006
1435038_s_at	Aak1	AP2 associated kinase 1	-1.00507
1435115_at	Fndc5	fibronectin type III domain containing 5	-1.13207
1435155_at	Cgn	cingulin	-1.07794
1435172_at	Eomes	eomesodermin homolog (Xenopus laevis)	-1.60079
1435297_at	Gjd2	gap junction protein, delta 2	-1.72061
1435305_at	Ntrk2	neurotrophic tyrosine kinase, receptor, type 2	-1.10674
1435307_at	Ankrd34b	ankyrin repeat domain 34B	-1.30699
1435310_at	---	---	-1.72171
1435311_s_at	---	---	-1.89264
1435404_at	Disp2	dispatched homolog 2 (Drosophila)	-1.08096
1435407_at	Zkscan16	Zinc finger with KRAB and SCAN domains 16 (Zkscan16), mRNA	-1.18021
1435411_at	Neurod2	neurogenic differentiation 2	-1.18346
1435462_at	Plcxd2	phosphatidylinositol-specific phospholipase C, X domain containing 2	-1.11778
1435500_at	Rab26	RAB26, member RAS oncogene family	-1.89923
1435511_at	Syn2	synapsin II	-1.03702
1435598_at	---	---	-1.08687
1435607_at	Grm2	glutamate receptor, metabotropic 2	-2.30655
1435614_s_at	Rasgrf1	RAS protein-specific guanine nucleotide-releasing factor 1	-1.32291
1435670_at	Tcfap2b	transcription factor AP-2 beta	-1.98391
1435708_at	---	---	-1.20714
1435780_at	Psd	pleckstrin and Sec7 domain containing	-1.04749
1435796_at	Wscd2	WSC domain containing 2	-1.46577
1435815_at	Ldoc1	leucine zipper, down-regulated in cancer 1	-2.03861
1435832_at	Lrrc4	leucine rich repeat containing 4	-1.1547
1435933_at	Scn2a1	sodium channel, voltage-gated, type II, alpha 1	-1.10651
1435960_at	Pnmal2	PNMA-like 2 (Pnmal2), mRNA	-1.24664
1435963_at	Sema5b	sema domain, seven thrombospondin repeats (type 1 and type 1-like), transmembrane domain (TM) and short cytoplasmic domain, (semaphorin) 5B	-1.05092
1435968_at	---	---	-1.50416
1435994_at	Kcnh1	potassium voltage-gated channel, subfamily H (eag-related), member 1	-1.78287
1436005_at	Sfrs14	splicing factor, arginine/serine-rich 14	-1.02032
1436013_at	Gsg1l	GSG1-like	-2.04598
1436057_at	Meg3	maternally expressed 3	-1.0799
1436078_at	Fcho1	FCH domain only 1	-1.18279
1436100_at	Sh2d5	SH2 domain containing 5	-1.30036
1436104_a_at	---	---	-2.22192
1436105_at	Ccdc74a	coiled-coil domain containing 74A	-2.21793
1436106_x_at	---	---	-2.02988
1436167_at	Shf	Src homology 2 domain containing F	-1.33011
1436182_at	---	---	-1.10464
1436244_a_at	Tle2	transducin-like enhancer of split 2, homolog of Drosophila E(spl)	-1.53363
1436260_at	---	---	-1.10909
1436275_at	Kcnip2	Kv channel-interacting protein 2	-1.32057
1436328_at	Rnmt	RNA (guanine-7-) methyltransferase	-1.0708
1436335_at	Plch2	phospholipase C, eta 2	-2.41125
1436359_at	Ret	ret proto-oncogene	-1.96721
1436445_at	Gm996	gene model 996, (NCBI)	-1.46287
1436483_at	Myt1l	myelin transcription factor 1-like	-1.08125
1436492_x_at	6430514M23Rik	RIKEN cDNA 6430514M23 gene	-1.11876
1436493_at	BB181834	expressed sequence BB181834	-2.94525
1436538_at	Ankrd37	ankyrin repeat domain 37	-1.05194
1436579_s_at	Itsn1	intersectin 1 (SH3 domain protein 1A)	-1.13165
1436613_at	Coro6	coronin 6	-2.81091
1436624_at	Dnm3	dynamin 3	-1.50782
1436644_x_at	Tmem25	transmembrane protein 25	-1.11693
1436656_at	BC062109	cDNA sequence BC062109	-1.51263
1436713_s_at	Meg3	maternally expressed 3	-1.30001
1436754_at	Tmem179	transmembrane protein 179	-1.05482
1436800_at	Fstl5	follistatin-like 5	-1.00332
1436853_a_at	Snca	synuclein, alpha	-2.0923
1436875_at	Dnm3	dynamin 3	-1.60666
1436972_at	Gpr61	G protein-coupled receptor 61	-1.51389
1437060_at	Olfm4	olfactomedin 4	-2.0431
1437064_at	Ar	androgen receptor	-1.00264
1437075_at	Frmd3	FERM domain containing 3	-1.22097
1437085_at	D630039A03Rik	RIKEN cDNA D630039A03 gene	-1.02641
1437147_at	Gabrg2	gamma-aminobutyric acid (GABA-A) receptor, subunit gamma 2	-1.37901
1437265_at	5330438D12Rik	RIKEN cDNA 5330438D12 gene	-1.29393
1437268_at	Lancl3	LanC lantibiotic synthetase component C-like 3 (bacterial)	-1.54529
1437311_at	Snhg11	small nucleolar RNA host gene 11 (non-protein coding)	-1.60691
1437319_at	Unc13c	unc-13 homolog C (C. elegans)	-1.9485
1437351_at	Cxxc4	CXXC finger 4	-1.23978
1437518_at	100040294	PREDICTED: Mus musculus hypothetical protein LOC100040294 (LOC100040294), mRNA	-1.34688
1437523_s_at	Sgcg	sarcoglycan, gamma (dystrophin-associated glycoprotein)	-1.01469
1437528_x_at	A730017C20Rik	RIKEN cDNA A730017C20 gene	-1.29193
1437555_at	Barhl2	BarH-like 2 (Drosophila)	-1.37054
1437644_at	B3galt2	UDP-Gal:betaGlcNAc beta 1,3-galactosyltransferase, polypeptide 2	-1.27143
1437662_at	Acsm5	acyl-CoA synthetase medium-chain family member 5	-1.48416
1437695_at	Prokr2	prokineticin receptor 2	-1.48532
1437782_at	Cntnap2	contactin associated protein-like 2	-1.88533
1437824_at	Grid2	glutamate receptor, ionotropic, delta 2	-1.23826
1437876_at	Il20rb	interleukin 20 receptor beta	-1.62453
1437880_at	EG664805 /// Lbxcor1	predicted gene, EG664805 /// ladybird homeobox 1 homolog (Drosophila) corepressor 1	-1.18604
1437968_at	Grin1	glutamate receptor, ionotropic, NMDA1 (zeta 1)	-1.40203
1438010_at	Tmem201	transmembrane protein 201	-1.06983
1438020_at	Hapln1	hyaluronan and proteoglycan link protein 1	-2.69983
1438033_at	Tef	thyrotroph embryonic factor	-1.29514
1438112_at	9430021M05Rik	RIKEN cDNA 9430021M05 gene	-2.15834
1438282_at	Syt1	synaptotagmin I	-1.83913
1438295_at	---	---	-1.05479
1438352_at	---	---	-1.03627
1438439_at	Gpr171	G protein-coupled receptor 171	-1.44187
1438483_at	Nos1	nitric oxide synthase 1, neuronal	-2.41599
1438496_a_at	Ddx26b	DEAD/H (Asp-Glu-Ala-Asp/His) box polypeptide 26B	-1.02701
1438531_at	A730054J21Rik	RIKEN cDNA A730054J21 gene	-2.52579
1438651_a_at	Aplnr	apelin receptor	-1.39932
1438746_at	A530058N18Rik	RIKEN cDNA A530058N18 gene	-2.13173
1438752_at	A230058F20Rik	RIKEN cDNA A230058F20 gene	-1.49985
1438753_at	---	---	-1.03895
1438774_s_at	Pgm2l1	phosphoglucomutase 2-like 1	-1.47253
1438782_at	Cntn4	contactin 4	-1.48084
1438883_at	Fgf5	fibroblast growth factor 5	-1.12823
1438896_at	Dnajc6	DnaJ (Hsp40) homolog, subfamily C, member 6	-1.19757
1438981_at	---	---	-1.05714
1438982_s_at	Flywch2	FLYWCH family member 2	-1.09826
1439031_at	Jph4	junctophilin 4	-1.74664
1439086_at	A930009L07Rik	RIKEN cDNA A930009L07 gene	-1.28711
1439143_at	A930018M24Rik	RIKEN cDNA A930018M24 gene	-1.69768
1439174_at	---	---	-1.39523
1439178_at	Adrbk2	adrenergic receptor kinase, beta 2	-1.00811
1439286_at	Grik2	Glutamate receptor, ionotropic, kainate 2 (beta 2) (Grik2), transcript variant 2, mRNA	-1.36172
1439293_at	BC031353	cDNA sequence BC031353	-1.03352
1439303_at	---	---	-1.19817
1439412_at	---	---	-1.06931
1439434_x_at	Sh2d5	SH2 domain containing 5	-1.14497
1439480_at	ENSMUSG00000075545	predicted gene, ENSMUSG00000075545	-1.16879
1439486_at	Kcnt1	potassium channel, subfamily T, member 1	-1.24112
1439491_at	Lrrc38	leucine rich repeat containing 38	-1.8016
1439566_at	Gprin3	GPRIN family member 3	-2.0861
1439604_at	Adamts16	a disintegrin-like and metallopeptidase (reprolysin type) with thrombospondin type 1 motif, 16	-1.75575
1439610_at	Rab27b	RAB27b, member RAS oncogene family	-1.84444
1439634_at	Tbc1d30	TBC1 domain family, member 30	-1.56947
1439657_at	LOC319980	hypothetical LOC319980	-1.36981
1439669_at	6430571L13Rik	RIKEN cDNA 6430571L13 gene	-1.72945
1439684_at	4930570G19Rik	RIKEN cDNA 4930570G19 gene	-1.44835
1439692_at	---	---	-1.1277
1439701_at	9330121K16Rik	RIKEN cDNA 9330121K16 gene	-1.68046
1439702_at	---	---	-1.27954
1439725_at	Ptprt	protein tyrosine phosphatase, receptor type, T	-1.37674
1439748_at	Dpp6	dipeptidylpeptidase 6	-1.95465
1439750_at	---	---	-1.7487
1439768_x_at	Sema4f	sema domain, immunoglobulin domain (Ig), TM domain, and short cytoplasmic domain	-1.14723
1439773_at	Ly6e	lymphocyte antigen 6 complex, locus E	-1.36638
1439833_at	2003-09-01	septin 3	-1.06175
1439870_at	A330008L17Rik	RIKEN cDNA A330008L17 gene	-1.84024
1439872_at	---	---	-1.17497
1439887_at	---	---	-1.28622
1439948_at	BC046401	cDNA sequence BC046401	-1.24123
1439975_at	BC062109	cDNA sequence BC062109	-1.3572
1440001_at	Rian	RNA imprinted and accumulated in nucleus	-1.13841
1440029_at	St8sia3	ST8 alpha-N-acetyl-neuraminide alpha-2,8-sialyltransferase 3	-1.32422
1440041_at	---	---	-1.36059
1440071_at	Magi1	membrane associated guanylate kinase, WW and PDZ domain containing 1	-1.23724
1440072_at	E430022K19Rik	RIKEN cDNA E430022K19 gene	-1.11476
1440147_at	Lgi2	leucine-rich repeat LGI family, member 2	-2.10559
1440158_x_at	Chchd7	Coiled-coil-helix-coiled-coil-helix domain containing 7, mRNA (cDNA clone MGC:40881 IMAGE:5370748)	-1.42935
1440177_at	9630027E11 /// Grik3	hypothetical protein 9630027E11 /// glutamate receptor, ionotropic, kainate 3	-1.21755
1440181_at	Gm1568	gene model 1568, (NCBI)	-1.08172
1440201_at	Slc8a1	solute carrier family 8 (sodium/calcium exchanger), member 1	-1.48339
1440273_at	---	---	-1.03688
1440291_at	---	---	-1.83154
1440323_at	Syt2	synaptotagmin II	-1.37124
1440330_at	Hist1h1e	Histone cluster 1, H1e (Hist1h1e), mRNA	-1.12226
1440350_at	Panx2	pannexin 2	-1.14891
1440357_at	---	---	-1.06495
1440358_at	Arhgef15 /// LOC100045735	Rho guanine nucleotide exchange factor (GEF) 15 /// similar to Arhgef15 protein	-1.60515
1440425_at	---	---	-1.71563
1440438_at	---	---	-1.22057
1440461_at	---	---	-1.08097
1440516_at	---	---	-1.04138
1440526_at	Rltpr	RGD motif, leucine rich repeats, tropomodulin domain and proline-rich containing	-1.04485
1440534_at	ENSMUSG00000056615	predicted gene, ENSMUSG00000056615	-1.74811
1440557_at	Ipw	Ipw mRNA, partial sequence	-1.13405
1440560_at	---	---	-1.06631
1440562_at	---	---	-1.64607
1440564_at	Prokr2	prokineticin receptor 2	-1.35829
1440566_at	D330005C11Rik	RIKEN cDNA D330005C11 gene	-1.11165
1440628_at	---	---	-1.46013
1440630_at	---	---	-1.10514
1440656_at	Hecw1	HECT, C2 and WW domain containing E3 ubiquitin protein ligase 1	-1.0464
1440748_at	---	---	-1.10669
1440759_at	ENSMUSG00000074335	predicted gene, ENSMUSG00000074335	-1.16807
1440762_at	Syn2	synapsin II	-1.0149
1440801_s_at	Adrbk2	adrenergic receptor kinase, beta 2	-1.24362
1440843_at	A230051N06Rik	RIKEN cDNA A230051N06 gene	-1.68943
1440946_at	---	---	-1.19302
1440990_at	Kif26b	kinesin family member 26B	-1.76079
1441066_at	---	---	-2.41612
1441087_at	2810011L19Rik	RIKEN cDNA 2810011L19 gene	-1.46013
1441101_at	Hecw1	HECT, C2 and WW domain containing E3 ubiquitin protein ligase 1	-1.63261
1441131_at	---	---	-1.11285
1441167_at	---	---	-1.17688
1441214_at	Exph5	exophilin 5	-1.03226
1441220_at	---	---	-1.04825
1441276_at	Ptprk	protein tyrosine phosphatase, receptor type, K	-1.87521
1441312_at	Cnnm1	cyclin M1	-1.02736
1441353_at	Nav2	neuron navigator 2	-1.93347
1441371_at	Plxna4	plexin A4	-1.09602
1441416_at	Inpp4b	inositol polyphosphate-4-phosphatase, type II	-1.37705
1441445_at	Per3	period homolog 3 (Drosophila)	-1.14238
1441482_at	---	---	-1.09031
1441487_at	Trim2	tripartite motif-containing 2	-1.12013
1441491_at	A330068G13Rik	RIKEN cDNA A330068G13 gene	-1.11838
1441499_at	Grid1	Glutamate receptor, ionotropic, delta 1 (Grid1), mRNA	-1.22193
1441511_at	Kcnt1	potassium channel, subfamily T, member 1	-1.57085
1441538_at	---	---	-2.30988
1441541_at	---	---	-1.09411
1441587_at	Plch2	phospholipase C, eta 2	-1.42017
1441610_at	LOC100044356 /// N28178	similar to mKIAA1045 protein /// expressed sequence N28178	-1.51845
1441625_at	Rimbp2	RIMS binding protein 2	-1.16943
1441648_at	C1qtnf4	C1q and tumor necrosis factor related protein 4, mRNA (cDNA clone IMAGE:3668760)	-1.77253
1441679_at	---	---	-1.06647
1441690_at	Cdh8	cadherin 8	-1.12001
1441705_at	AU015680	expressed sequence AU015680	-1.02997
1441728_at	Scn1a	sodium channel, voltage-gated, type I, alpha	-1.12011
1441749_at	4930447F24Rik	RIKEN cDNA 4930447F24 gene	-1.70688
1441750_x_at	4930447F24Rik	RIKEN cDNA 4930447F24 gene	-1.89047
1441761_at	Sla	Src-like adaptor, mRNA (cDNA clone MGC:41214 IMAGE:1430090)	-1.39737
1441769_at	---	---	-1.08037
1441780_at	---	---	-1.08973
1441905_x_at	Snrpn /// Snurf	small nuclear ribonucleoprotein N /// SNRPN upstream reading frame	-1.23891
1441952_x_at	Lynx1	Ly6/neurotoxin 1	-1.082
1441978_at	Aqp6	aquaporin 6	-1.67261
1441979_at	BC060267	cDNA sequence BC060267	-1.34979
1442068_at	---	---	-1.01661
1442139_at	---	---	-1.07344
1442177_at	LOC677366 /// Slc6a5	similar to Sodium- and chloride-dependent glycine transporter 2 (GlyT2) (GlyT-2) (Solute carrier family 6 member 5) /// solute carrier family 6 (neurotransmitter transporter, glycine), member 5	-2.24418
1442204_at	Panx2	Pannexin 2 (Panx2) mRNA, complete cds, alternatively spliced	-1.13802
1442220_at	---	---	-1.40302
1442301_at	AW060742	expressed sequence AW060742	-1.22874
1442328_at	Grin2d	glutamate receptor, ionotropic, NMDA2D (epsilon 4)	-1.86386
1442332_at	---	---	-1.18565
1442370_at	---	---	-1.32164
1442436_at	Fn3k	fructosamine 3 kinase	-1.58462
1442483_at	---	---	-1.17579
1442490_at	C130090I23Rik	RIKEN cDNA C130090I23 gene	-1.0747
1442514_a_at	Ell3	elongation factor RNA polymerase II-like 3	-1.05104
1442518_at	C030044O21Rik	RIKEN cDNA C030044O21 gene	-1.07371
1442557_at	---	---	-1.70819
1442586_at	Socs2	suppressor of cytokine signaling 2	-1.37868
1442609_at	---	---	-1.0368
1442613_at	---	---	-1.02277
1442631_at	---	---	-1.44723
1442645_at	Atp2b3	ATPase, Ca++ transporting, plasma membrane 3	-1.075
1442695_at	---	---	-1.41245
1442820_at	---	---	-1.5704
1442887_at	AI853363	expressed sequence AI853363	-1.1917
1442889_at	---	---	-1.41554
1442994_at	---	---	-1.22263
1443037_at	---	---	-1.11522
1443044_at	A830091E24	hypothetical A830091E24	-1.03785
1443078_at	6030439D06Rik	RIKEN cDNA 6030439D06 gene	-1.20447
1443175_at	A830010M09Rik	RIKEN cDNA A830010M09 gene	-1.08683
1443179_at	---	---	-1.28133
1443247_at	---	---	-1.0717
1443271_at	---	---	-1.01886
1443273_at	---	---	-1.45164
1443282_at	Prpf38a	PRP38 pre-mRNA processing factor 38 (yeast) domain containing A	-1.16438
1443285_at	---	---	-1.38167
1443475_at	---	---	-1.1736
1443623_a_at	---	---	-1.08711
1443626_at	---	---	-1.67314
1443647_at	---	---	-1.14046
1443697_at	---	---	-1.43681
1443745_s_at	Dmp1	dentin matrix protein 1	-1.45346
1443746_x_at	Dmp1	dentin matrix protein 1	-1.35773
1443799_at	---	---	-1.19797
1443889_at	9030619P08Rik	RIKEN cDNA 9030619P08 gene	-1.73343
1443902_at	6430573F11Rik	RIKEN cDNA 6430573F11 gene	-1.37945
1444047_at	---	---	-1.64634
1444091_a_at	6430571L13Rik	RIKEN cDNA 6430571L13 gene	-1.55966
1444150_at	Epb4.1	erythrocyte protein band 4.1	-1.87538
1444275_at	---	---	-1.10776
1444290_at	Steap2	six transmembrane epithelial antigen of prostate 2	-1.01227
1444291_at	Lysmd4	LysM, putative peptidoglycan-binding, domain containing 4	-1.08973
1444305_at	Myh7b	myosin, heavy chain 7B, cardiac muscle, beta	-1.3396
1444307_at	---	---	-1.14895
1444331_at	---	---	-1.41879
1444339_at	---	---	-2.3429
1444359_at	---	---	-1.13563
1444373_at	Tiam1	T-cell lymphoma invasion and metastasis 1	-1.57386
1444409_at	---	---	-1.42291
1444510_at	---	---	-1.04787
1444517_at	---	---	-1.02268
1444670_at	A130004G11Rik	RIKEN cDNA A130004G11 gene	-1.04495
1444674_at	AU015680	expressed sequence AU015680	-1.19878
1444778_at	2003-09-01	septin 3	-1.34457
1444965_at	E130002L11Rik	RIKEN cDNA E130002L11 gene	-1.09567
1444973_at	---	---	-1.15934
1445039_at	---	---	-2.08077
1445090_at	---	---	-1.04041
1445124_at	A930009L07Rik	RIKEN cDNA A930009L07 gene	-1.30091
1445202_at	---	---	-2.00141
1445277_at	---	---	-1.01643
1445415_at	---	---	-1.04938
1445465_at	LOC100044356 /// N28178	similar to mKIAA1045 protein /// expressed sequence N28178	-1.54563
1445498_at	---	---	-1.21417
1445565_at	Hist1h1e	Histone cluster 1, H1e (Hist1h1e), mRNA	-1.42241
1445567_at	---	---	-1.23147
1445679_at	---	---	-1.14844
1445979_at	---	---	-1.309
1445989_at	---	---	-1.28374
1446069_at	---	---	-1.41944
1446104_at	---	---	-1.21143
1446159_at	Pak7	p21 (CDKN1A)-activated kinase 7	-1.07125
1446206_at	Bend6	BEN domain containing 6	-1.06911
1446207_at	---	---	-1.00052
1446215_at	Zfhx2as	zinc finger homeobox 2, antisense	-2.72409
1446217_at	ENSMUSG00000053861	predicted gene, ENSMUSG00000053861	-1.26175
1446265_at	Dnm3	dynamin 3	-1.19639
1446279_at	---	---	-1.53744
1446286_at	---	---	-1.05512
1446360_at	LOC100048866	similar to Ribosomal protein S6	-1.37823
1446391_at	---	---	-1.33788
1446524_at	---	---	-1.02293
1446622_at	A330068G13Rik	RIKEN cDNA A330068G13 gene	-1.16406
1446643_at	5330409N07Rik	RIKEN cDNA 5330409N07 gene	-1.4099
1446809_at	---	---	-1.03998
1446921_at	---	---	-1.02327
1447020_at	---	---	-1.09812
1447058_at	A530058N18Rik	RIKEN cDNA A530058N18 gene	-1.79126
1447169_at	---	---	-1.16394
1447171_at	---	---	-1.12212
1447259_at	Ank3	ankyrin 3, epithelial	-1.25522
1447302_at	---	---	-1.56
1447307_at	---	---	-1.23112
1447314_at	---	---	-1.16335
1447412_at	Gm996	gene model 996, (NCBI)	-1.17871
1447454_at	---	---	-1.14555
1447463_at	---	---	-1.42006
1447480_at	---	---	-1.2549
1447723_at	---	---	-1.1497
1447726_at	Ripply2	ripply2 homolog (zebrafish)	-1.48643
1447891_at	---	---	-2.07896
1447950_at	A730011C13Rik	RIKEN cDNA A730011C13 gene	-1.08676
1447979_at	Sgsm1	small G protein signaling modulator 1	-1.02427
1447980_s_at	Sgsm1	small G protein signaling modulator 1	-1.10722
1448083_at	LOC675405 /// Nalcn	similar to voltage gated channel like 1 /// sodium leak channel, non-selective	-1.40798
1448110_at	Sema4a	sema domain, immunoglobulin domain (Ig), transmembrane domain (TM) and short cytoplasmic domain, (semaphorin) 4A	-1.07432
1448125_at	Rit2	Ras-like without CAAX 2	-1.43074
1448201_at	Sfrp2	secreted frizzled-related protein 2	-1.16533
1448227_at	Grb7	growth factor receptor bound protein 7	-1.0541
1448250_at	9030425E11Rik	RIKEN cDNA 9030425E11 gene	-1.02302
1448251_at	9030425E11Rik	RIKEN cDNA 9030425E11 gene	-1.54581
1448261_at	Cdh1	cadherin 1	-1.05669
1448300_at	Mgst3	microsomal glutathione S-transferase 3	-1.19557
1448301_s_at	Serpinb1a	serine (or cysteine) peptidase inhibitor, clade B, member 1a	-1.30189
1448443_at	Serpini1	serine (or cysteine) peptidase inhibitor, clade I, member 1	-1.75735
1448602_at	Pygm	muscle glycogen phosphorylase	-1.19849
1448696_at	Heph	hephaestin	-1.18173
1448775_at	Ifi203	interferon activated gene 203	-1.76965
1448871_at	Mapk13	mitogen-activated protein kinase 13	-1.23501
1448949_at	Car4	carbonic anhydrase 4	-3.60705
1448952_at	A030009H04Rik	RIKEN cDNA A030009H04 gene	-1.08682
1449038_at	Hsd11b1	hydroxysteroid 11-beta dehydrogenase 1	-1.08047
1449109_at	Socs2	suppressor of cytokine signaling 2	-1.15607
1449234_at	Car15	carbonic anhydrase 15	-1.12264
1449238_at	Psg16	pregnancy specific glycoprotein 16	-1.33993
1449245_at	Grin2c	glutamate receptor, ionotropic, NMDA2C (epsilon 3)	-1.50738
1449272_at	Cadm3	cell adhesion molecule 3	-1.02481
1449316_at	Cyp4f15	cytochrome P450, family 4, subfamily f, polypeptide 15	-1.4269
1449318_at	LOC100045019 /// Tubg2	similar to Tubulin, gamma 2 /// tubulin, gamma 2	-1.29741
1449424_at	Plek2	pleckstrin 2	-1.09799
1449465_at	Reln	reelin	-1.28638
1449472_at	Gpr12	G-protein coupled receptor 12	-1.09597
1449866_at	Syt2	synaptotagmin II	-1.28221
1449903_at	Crtam	cytotoxic and regulatory T cell molecule	-2.37513
1449961_at	Rph3a	rabphilin 3A	-1.59495
1450055_at	Vsnl1	visinin-like 1	-1.41682
1450120_at	Scn1a	sodium channel, voltage-gated, type I, alpha	-1.32105
1450123_at	Ryr2	ryanodine receptor 2, cardiac	-1.06027
1450174_at	Ptprt	protein tyrosine phosphatase, receptor type, T	-1.0202
1450202_at	Grin1	glutamate receptor, ionotropic, NMDA1 (zeta 1)	-1.01722
1450230_at	D17H6S56E-3	DNA segment, Chr 17, human D6S56E 3	-1.56795
1450435_at	L1cam	L1 cell adhesion molecule	-1.65357
1450486_a_at	Oprl1	opioid receptor-like 1	-1.06595
1450520_at	Cacng3	calcium channel, voltage-dependent, gamma subunit 3	-1.08734
1450712_at	Kcnj9	potassium inwardly-rectifying channel, subfamily J, member 9	-1.30561
1450758_at	Cntnap2	contactin associated protein-like 2	-1.51209
1450888_at	Napb	N-ethylmaleimide sensitive fusion protein attachment protein beta	-1.1289
1450930_at	Hpca	hippocalcin	-1.09393
1451008_at	St8sia3	ST8 alpha-N-acetyl-neuraminide alpha-2,8-sialyltransferase 3	-1.0218
1451045_at	Syt13	synaptotagmin XIII	-1.92674
1451229_at	Hdac11	histone deacetylase 11	-1.0381
1451261_s_at	Stap2	signal transducing adaptor family member 2	-1.54871
1451394_at	Dpp6	dipeptidylpeptidase 6	-1.68474
1451706_a_at	Gabra6	gamma-aminobutyric acid (GABA-A) receptor, subunit alpha 6	-1.44715
1451886_at	Speg	SPEG complex locus	-1.03879
1452231_x_at	Ifi203	interferon activated gene 203	-1.57927
1452348_s_at	100040462 /// Ifi203 /// Ifi204 /// Ifi205 /// LOC192690 /// LOC640890 /// Mnda	predicted gene, 100040462 /// interferon activated gene 203 /// interferon activated gene 204 /// interferon activated gene 205 /// similar to interferon activated gene 205 /// similar to Interferon-activatable protein 205 (IFI-205) (D3 protein) /// myeloid cell nuclear differentiation antigen	-1.06658
1452380_at	Epha7	Eph receptor A7	-1.01691
1452405_x_at	A130082M07Rik /// Tcra	RIKEN cDNA A130082M07 gene /// T-cell receptor alpha chain	-1.0604
1452444_at	Napb	N-ethylmaleimide sensitive fusion protein attachment protein beta	-1.18741
1452456_at	Nrip2	nuclear receptor interacting protein 2	-1.29659
1452479_at	Copg2as2	coatomer protein complex, subunit gamma 2, antisense 2	-1.88846
1452514_a_at	Kit	kit oncogene	-1.9396
1452841_at	Pgm2l1	phosphoglucomutase 2-like 1	-1.32517
1452851_at	Tnrc4	trinucleotide repeat containing 4	-1.18813
1452905_at	Meg3	maternally expressed 3	-1.304
1452906_at	Meg3	maternally expressed 3	-1.31874
1452936_at	Crtac1	cartilage acidic protein 1	-1.23723
1452947_at	Gprc5c	G protein-coupled receptor, family C, group 5, member C	-1.47702
1452962_at	Tmem25	transmembrane protein 25	-1.20294
1453135_at	Fndc5	fibronectin type III domain containing 5	-1.05056
1453231_at	Cdkl1	cyclin-dependent kinase-like 1 (CDC2-related kinase)	-1.03374
1453306_at	6330531I01Rik	RIKEN cDNA 6330531I01 gene	-1.07048
1453387_at	4833432E10Rik	RIKEN cDNA 4833432E10 gene	-1.08216
1453446_at	6430411K18Rik	RIKEN cDNA 6430411K18 gene	-1.43821
1453529_at	6330418B08Rik	RIKEN cDNA 6330418B08 gene	-1.28685
1454079_at	4933400F03Rik	RIKEN cDNA 4933400F03 gene	-1.20452
1454424_at	Odz2	odd Oz/ten-m homolog 2 (Drosophila)	-1.38876
1454454_at	---	---	-1.03298
1454969_at	Lypd6	LY6/PLAUR domain containing 6	-1.4031
1455023_at	LOC100044356 /// N28178	similar to mKIAA1045 protein /// expressed sequence N28178	-2.32026
1455146_at	Strbp	spermatid perinuclear RNA binding protein	-1.19056
1455148_at	Tmem130	transmembrane protein 130	-1.40284
1455239_at	6330512M04Rik	RIKEN cDNA 6330512M04 gene	-1.40479
1455267_at	Esrrg	estrogen-related receptor gamma	-1.5579
1455296_at	Adcy5 /// LOC100047385	adenylate cyclase 5 /// similar to adenylate cyclase 5	-1.17879
1455301_at	Wipf3	WAS/WASL interacting protein family, member 3	-1.56525
1455304_at	Unc13c	unc-13 homolog C (C. elegans)	-1.72768
1455324_at	Plcxd2	phosphatidylinositol-specific phospholipase C, X domain containing 2	-1.10781
1455325_at	---	---	-1.39428
1455365_at	Cdh8	cadherin 8	-1.2407
1455378_at	Rimkla	ribosomal modification protein rimK-like family member A	-1.04584
1455410_at	Faim2	Fas apoptotic inhibitory molecule 2	-1.83394
1455426_at	Epha3	Eph receptor A3	-1.86733
1455436_at	Diras2	DIRAS family, GTP-binding RAS-like 2	-1.17022
1455445_at	Cbln3	cerebellin 3 precursor protein	-1.00148
1455460_at	100040120	Mus musculus, clone IMAGE:5356935	-1.17093
1455463_at	Phyhip	phytanoyl-CoA hydroxylase interacting protein	-1.10498
1455471_at	Cnpy1	canopy 1 homolog (zebrafish)	-1.10589
1455498_at	Gpr50	G-protein-coupled receptor 50	-1.20113
1455516_at	---	---	-1.2017
1455522_at	Arhgef15 /// LOC100045735	Rho guanine nucleotide exchange factor (GEF) 15 /// similar to Arhgef15 protein	-1.59234
1455528_at	---	---	-1.46356
1455537_at	6430547I21Rik	RIKEN cDNA 6430547I21 gene	-1.33274
1455568_at	---	---	-2.19258
1455647_at	Ar	androgen receptor	-1.15429
1455684_at	Map3k9	mitogen-activated protein kinase kinase kinase 9	-1.20283
1455708_at	Tmod3	Tropomodulin 3 (Tmod3), mRNA	-1.38696
1455714_at	Vstm2l	V-set and transmembrane domain containing 2-like	-1.11158
1455765_a_at	Abcc8	ATP-binding cassette, sub-family C (CFTR/MRP), member 8	-1.4033
1455783_at	---	---	-1.28814
1455865_at	Insm1	insulinoma-associated 1	-1.52191
1455893_at	Rspo2	R-spondin 2 homolog (Xenopus laevis)	-1.45232
1455917_at	Ntrk3	neurotrophic tyrosine kinase, receptor, type 3	-1.00363
1455925_at	A730035I17Rik /// LOC100045224	RIKEN cDNA A730035I17 gene /// similar to PR domain containing 8	-1.10445
1456096_at	6430573F11Rik	RIKEN cDNA 6430573F11 gene	-1.02884
1456138_at	Lypd6	LY6/PLAUR domain containing 6	-1.34164
1456146_at	LOC100047530	similar to oxysterol-binding protein-like protein OSBPL10	-1.10646
1456210_at	5430407P10Rik	RIKEN cDNA 5430407P10 gene	-1.7402
1456364_at	C230057M02Rik	RIKEN cDNA C230057M02 gene	-1.33022
1456376_at	---	---	-1.35796
1456402_at	A330076H08Rik	RIKEN cDNA A330076H08 gene	-1.55061
1456478_at	Pgm2l1	phosphoglucomutase 2-like 1	-1.27987
1456511_x_at	Eras	ES cell-expressed Ras	-1.05644
1456527_at	Hecw1	HECT, C2 and WW domain containing E3 ubiquitin protein ligase 1	-1.68035
1456535_at	Vps13c	vacuolar protein sorting 13C (yeast)	-1.12282
1456611_at	Fam13a	family with sequence similarity 13, member A	-1.0567
1456621_at	Fam13a	family with sequence similarity 13, member A	-1.31719
1456685_at	Nsg2	neuron specific gene family member 2	-1.13671
1456735_x_at	Acpl2	acid phosphatase-like 2	-1.36836
1456764_at	Slc35f3	solute carrier family 35, member F3	-1.3369
1456825_at	---	---	-1.0644
1456828_at	C030023E24Rik	RIKEN cDNA C030023E24 gene	-1.10737
1456837_at	Asphd1	aspartate beta-hydroxylase domain containing 1	-1.13409
1456953_at	Col19a1	collagen, type XIX, alpha 1	-1.07402
1456960_at	---	---	-1.13685
1456970_at	---	---	-1.36005
1457003_at	Grin2b	glutamate receptor, ionotropic, NMDA2B (epsilon 2)	-1.19832
1457030_at	Mirg	miRNA containing gene	-1.07457
1457040_at	Lgi2	leucine-rich repeat LGI family, member 2	-1.78685
1457075_at	A830031M15Rik	RIKEN cDNA A830031M15 gene	-1.19663
1457085_at	LOC669392	hypothetical protein LOC669392	-1.51502
1457087_at	2900083I11Rik	RIKEN cDNA 2900083I11 gene	-1.08489
1457133_at	Tcerg1l	transcription elongation regulator 1-like	-1.05345
1457145_at	Plekhg4	pleckstrin homology domain containing, family G (with RhoGef domain) member 4	-1.46659
1457157_at	Plch1	phospholipase C, eta 1	-1.81206
1457174_at	AU015680	expressed sequence AU015680	-1.04786
1457182_at	Map2k7	mitogen-activated protein kinase kinase 7	-1.15198
1457183_at	Slc6a1	solute carrier family 6 (neurotransmitter transporter, GABA), member 1	-1.28564
1457218_at	Strbp	spermatid perinuclear RNA binding protein	-1.11155
1457223_at	---	---	-1.58919
1457254_x_at	6330442E10Rik	RIKEN cDNA 6330442E10 gene	-1.00072
1457261_at	A930025H08Rik	RIKEN cDNA A930025H08 gene	-1.38788
1457273_at	Odz2	odd Oz/ten-m homolog 2 (Drosophila)	-1.01194
1457399_at	---	---	-1.17199
1457406_at	---	---	-1.27441
1457423_at	LOC675405 /// Nalcn	similar to voltage gated channel like 1 /// sodium leak channel, non-selective	-1.30942
1457460_at	Acss2 /// Myh7b	acyl-CoA synthetase short-chain family member 2 /// myosin, heavy chain 7B, cardiac muscle, beta	-1.31998
1457531_a_at	A930017K11Rik	RIKEN cDNA A930017K11 gene	-3.01452
1457536_at	Gpc5	glypican 5	-1.86688
1457557_at	A330076H08Rik	RIKEN cDNA A330076H08 gene	-1.42161
1457607_at	AW046457	expressed sequence AW046457	-1.67221
1457656_s_at	C230085N15Rik	RIKEN cDNA C230085N15 gene	-1.02019
1457702_at	Gpr12	G-protein coupled receptor 12	-1.49737
1457729_at	---	---	-1.08445
1457843_at	Lypd6	LY6/PLAUR domain containing 6	-1.10226
1457850_at	---	---	-1.08345
1457946_at	Sebox	SEBOX homeobox	-1.1321
1458112_at	Adarb2	adenosine deaminase, RNA-specific, B2	-1.84998
1458230_at	---	---	-1.08648
1458248_at	---	---	-1.0285
1458393_at	Srr	serine racemase	-1.06072
1458403_at	Tnik	TRAF2 and NCK interacting kinase, mRNA (cDNA clone MGC:169424 IMAGE:8860819)	-1.15126
1458428_at	Kcnt1	potassium channel, subfamily T, member 1	-1.42033
1458456_x_at	6430571L13Rik	RIKEN cDNA 6430571L13 gene	-1.26598
1458617_at	Prkcbp1	protein kinase C binding protein 1	-1.36186
1458622_at	Ntrk2	neurotrophic tyrosine kinase, receptor, type 2	-1.21032
1458626_at	Nos1	Nitric oxide synthase 1, neuronal (Nos1), mRNA	-1.53464
1458670_at	---	---	-1.53472
1458697_at	---	---	-1.98996
1458811_at	9430047L24Rik	RIKEN cDNA 9430047L24 gene	-1.01944
1458830_at	---	---	-1.35229
1458842_at	Odz1	odd Oz/ten-m homolog 1 (Drosophila)	-1.16214
1458891_at	---	---	-1.01266
1458900_at	---	---	-1.27142
1458969_at	AU019559	expressed sequence AU019559	-1.04016
1459030_at	Bbox1	butyrobetaine (gamma), 2-oxoglutarate dioxygenase 1 (gamma-butyrobetaine hydroxylase)	-1.08631
1459068_at	---	---	-1.0193
1459073_x_at	---	---	-1.06484
1459096_at	---	---	-1.1089
1459105_at	---	---	-1.21888
1459126_at	---	---	-1.70374
1459293_at	---	---	-2.19412
1459304_at	---	---	-2.17392
1459359_at	---	---	-1.58319
1459438_at	---	---	-1.10246
1459463_at	---	---	-1.03282
1459705_at	---	---	-1.67161
1459717_at	Olfr1344	Hypothetical protein LOC100042450 (LOC100042450), mRNA	-1.05635
1459838_s_at	Btbd11	BTB (POZ) domain containing 11	-1.20284
1459839_x_at	Btbd11	BTB (POZ) domain containing 11	-1.07395
1460016_at	Tmem164	transmembrane protein 164	-1.03223
1460033_at	C030002C11Rik	RIKEN cDNA C030002C11 gene	-1.13063
1460043_at	---	---	-1.15389
1460044_at	Onecut2	one cut domain, family member 2	-1.45344
1460045_at	Cdh7	cadherin 7, type 2	-1.13254
1460097_at	---	---	-1.07329
1460098_at	---	---	-1.10216
1460101_at	---	---	-1.22635
1460166_at	Rit2	Ras-like without CAAX 2	-1.59189
1460223_a_at	Epb4.9	erythrocyte protein band 4.9	-1.26456
1460321_at	Cntn4	contactin 4	-1.13644
1460343_at	Neurl1a	neuralized homolog 1A (Drosophila)	-1.06918
1460368_at	Mpp4	membrane protein, palmitoylated 4 (MAGUK p55 subfamily member 4)	-1.08566
1460419_a_at	Prkcb	protein kinase C, beta	-1.03144
1460531_at	---	---	-1.20635
1460601_at	Myrip	myosin VIIA and Rab interacting protein	-1.20113

## Sheet: POM1_10d
Table 2: Significantly changed genes at POM1 10d for thresholds FC 2 and p<0.01
ID	Gene.Symbol	Gene.Title	Fold change
UPREGULATED
1415854_at	Kitl	kit ligand	1.17382
1415871_at	Tgfbi	transforming growth factor, beta induced	1.36711
1415877_at	Dpysl3	dihydropyrimidinase-like 3	1.30275
1415899_at	Junb	Jun-B oncogene	1.55094
1415951_at	Fkbp10	FK506 binding protein 10	1.4638
1415989_at	Vcam1	vascular cell adhesion molecule 1	1.98576
1415997_at	Txnip	thioredoxin interacting protein	1.18751
1416016_at	Tap1	transporter 1, ATP-binding cassette, sub-family B (MDR/TAP)	1.40383
1416029_at	Klf10	Kruppel-like factor 10	1.20665
1416034_at	Cd24a /// EG621324	CD24a antigen /// predicted gene, EG621324	1.88931
1416039_x_at	Cyr61	cysteine rich protein 61	3.92024
1416050_a_at	Scarb1	scavenger receptor class B, member 1	1.23139
1416077_at	Adm	adrenomedullin	2.3368
1416121_at	Lox	lysyl oxidase	1.902
1416122_at	Ccnd2	cyclin D2	1.43817
1416123_at	Ccnd2	cyclin D2	1.47066
1416124_at	Ccnd2	cyclin D2	1.37893
1416136_at	Mmp2	matrix metallopeptidase 2	1.17998
1416273_at	Tnfaip2	tumor necrosis factor, alpha-induced protein 2	2.42686
1416305_at	Sh3bp4	SH3-domain binding protein 4	1.0757
1416342_at	Tnc	tenascin C	2.92856
1416414_at	Emilin1	elastin microfibril interfacer 1	1.05162
1416435_at	Ltbr	lymphotoxin B receptor	1.03806
1416442_at	Ier2	immediate early response 2	1.00481
1416487_a_at	Yap1	yes-associated protein 1	1.18727
1416498_at	Ppic	peptidylprolyl isomerase C	1.23185
1416505_at	Nr4a1	nuclear receptor subfamily 4, group A, member 1	2.70611
1416529_at	Emp1	epithelial membrane protein 1	1.72462
1416558_at	Melk	maternal embryonic leucine zipper kinase	1.00306
1416572_at	Mmp14	matrix metallopeptidase 14 (membrane-inserted)	1.22879
1416576_at	Socs3	suppressor of cytokine signaling 3	2.33764
1416598_at	Glis2	GLIS family zinc finger 2	1.06492
1416601_a_at	Rcan1	regulator of calcineurin 1	1.19113
1416613_at	Cyp1b1	cytochrome P450, family 1, subfamily b, polypeptide 1	1.30055
1416623_at	Thbs3	thrombospondin 3	1.73217
1416675_s_at	Plcd1	phospholipase C, delta 1	1.5169
1416677_at	Apoh	apolipoprotein H	2.19388
1416693_at	Foxc2	forkhead box C2	1.09785
1416700_at	Rnd3	Rho family GTPase 3	2.10529
1416701_at	Rnd3	Rho family GTPase 3	2.19627
1416740_at	Col5a1	collagen, type V, alpha 1	1.17768
1416741_at	Col5a1	collagen, type V, alpha 1	1.06714
1416762_at	S100a10	S100 calcium binding protein A10 (calpactin)	1.41324
1416818_at	Parva	parvin, alpha	1.49315
1416825_at	Snta1	syntrophin, acidic 1	1.14181
1416871_at	Adam8	a disintegrin and metallopeptidase domain 8	1.30238
1416873_a_at	Cdk2	cyclin-dependent kinase 2	1.0137
1416881_at	Mcl1	myeloid cell leukemia sequence 1	1.67005
1416927_at	Trp53inp1	transformation related protein 53 inducible nuclear protein 1	1.00125
1416942_at	Erap1	endoplasmic reticulum aminopeptidase 1	1.23393
1416953_at	Ctgf	connective tissue growth factor	1.5199
1416969_at	Gtse1	G two S phase expressed protein 1	1.96264
1416998_at	Rrs1	RRS1 ribosome biogenesis regulator homolog (S. cerevisiae)	1.04358
1417014_at	Hspb8	heat shock protein 8	1.50008
1417038_at	2009-09-01	septin 9	1.4813
1417130_s_at	Angptl4	angiopoietin-like 4	1.53506
1417172_at	Ube2l6	ubiquitin-conjugating enzyme E2L 6	1.17387
1417192_at	Tomm70a	translocase of outer mitochondrial membrane 70 homolog A (yeast)	1.08627
1417234_at	Mmp11	matrix metallopeptidase 11	1.61718
1417262_at	Ptgs2	prostaglandin-endoperoxide synthase 2	2.3291
1417267_s_at	Fkbp11	FK506 binding protein 11	1.17424
1417268_at	Cd14	CD14 antigen	1.06532
1417289_at	Plekha2	pleckstrin homology domain-containing, family A (phosphoinositide binding specific) member 2	1.12422
1417292_at	Ifi47	interferon gamma inducible protein 47	1.46013
1417323_at	Psrc1	proline/serine-rich coiled-coil 1	2.89386
1417332_at	Rfx2	regulatory factor X, 2 (influences HLA class II expression)	1.48677
1417394_at	Klf4	Kruppel-like factor 4 (gut)	2.57551
1417395_at	Klf4	Kruppel-like factor 4 (gut)	2.45334
1417398_at	Rras2	related RAS viral (r-ras) oncogene homolog 2	1.3183
1417400_at	Rai14	retinoic acid induced 14	1.47679
1417401_at	Rai14	retinoic acid induced 14	1.42165
1417406_at	Sertad1	SERTA domain containing 1	1.04679
1417409_at	Jun	Jun oncogene	1.58476
1417419_at	Ccnd1	cyclin D1	1.15948
1417439_at	Cd248	CD248 antigen, endosialin	1.08942
1417470_at	Apobec3	apolipoprotein B mRNA editing enzyme, catalytic polypeptide 3	1.22612
1417541_at	Hells	helicase, lymphoid specific	1.39225
1417552_at	Fap	fibroblast activation protein	1.08678
1417562_at	Eif4ebp1	eukaryotic translation initiation factor 4E binding protein 1	1.90579
1417621_at	Nfatc1	nuclear factor of activated T-cells, cytoplasmic, calcineurin-dependent 1	1.00881
1417625_s_at	Cxcr7	chemokine (C-X-C motif) receptor 7	2.16885
1417667_a_at	Pter	phosphotriesterase related	1.09427
1417684_at	Thumpd3	THUMP domain containing 3	1.03589
1417785_at	Pla1a	phospholipase A1 member A	1.45098
1417789_at	Ccl11	chemokine (C-C motif) ligand 11	2.32428
1417817_a_at	Wwtr1	WW domain containing transcription regulator 1	2.11333
1417836_at	Gpx7	glutathione peroxidase 7	1.08017
1417852_x_at	Clca1	chloride channel calcium activated 1	2.44473
1417856_at	Relb	avian reticuloendotheliosis viral (v-rel) oncogene related B	1.50984
1417878_at	E2f1	E2F transcription factor 1	1.02038
1417928_at	Pdlim4	PDZ and LIM domain 4	2.29034
1417936_at	Ccl9	chemokine (C-C motif) ligand 9	1.14615
1417943_at	Gng4	guanine nucleotide binding protein (G protein), gamma 4	1.17523
1418102_at	Hes1	hairy and enhancer of split 1 (Drosophila)	1.23866
1418136_at	Tgfb1i1	transforming growth factor beta 1 induced transcript 1	1.04883
1418156_at	Kcne4	potassium voltage-gated channel, Isk-related subfamily, gene 4	1.55333
1418157_at	LOC100046044 /// Nr2f1	similar to COUP-TFI /// nuclear receptor subfamily 2, group F, member 1	1.10905
1418163_at	Tlr4	toll-like receptor 4	1.09757
1418175_at	Vdr	vitamin D receptor	2.96749
1418176_at	Vdr	vitamin D receptor	2.46001
1418201_at	Plekhg2	pleckstrin homology domain containing, family G (with RhoGef domain) member 2	1.37083
1418203_at	Pmaip1	phorbol-12-myristate-13-acetate-induced protein 1	1.55391
1418240_at	Gbp2	guanylate binding protein 2	1.83413
1418280_at	Klf6	Kruppel-like factor 6	1.1748
1418289_at	Nes	nestin	1.62343
1418329_at	Pgpep1	pyroglutamyl-peptidase I	1.24732
1418349_at	Hbegf	heparin-binding EGF-like growth factor	1.1451
1418350_at	Hbegf	heparin-binding EGF-like growth factor	1.57238
1418379_s_at	Gpr124	G protein-coupled receptor 124	1.22117
1418394_a_at	Cd97	CD97 antigen	1.18738
1418454_at	Mfap5	microfibrillar associated protein 5	1.5404
1418460_at	Sh3d19	SH3 domain protein D19	1.06311
1418483_a_at	Ggta1	glycoprotein galactosyltransferase alpha 1, 3	1.26056
1418517_at	Irx3	Iroquois related homeobox 3 (Drosophila)	1.76229
1418536_at	H2-Q7	histocompatibility 2, Q region locus 7	1.01344
1418538_at	Kdelr3	KDEL (Lys-Asp-Glu-Leu) endoplasmic reticulum protein retention receptor 3	1.30929
1418547_at	Tfpi2	tissue factor pathway inhibitor 2	1.9393
1418571_at	Tnfrsf12a	tumor necrosis factor receptor superfamily, member 12a	2.10112
1418572_x_at	Tnfrsf12a	tumor necrosis factor receptor superfamily, member 12a	2.08268
1418589_a_at	Mlf1	myeloid leukemia factor 1	1.78922
1418599_at	Col11a1	collagen, type XI, alpha 1	2.82342
1418633_at	Notch1	Notch gene homolog 1 (Drosophila)	1.38762
1418650_at	Spata6	spermatogenesis associated 6	1.32044
1418666_at	Ptx3	pentraxin related gene	3.67263
1418674_at	Osmr	oncostatin M receptor	1.70604
1418675_at	Osmr	oncostatin M receptor	2.08726
1418685_at	Tirap	toll-interleukin 1 receptor (TIR) domain-containing adaptor protein	1.42813
1418711_at	Pdgfa	platelet derived growth factor, alpha	1.53336
1418730_at	Rnf12	ring finger protein 12	1.37144
1418733_at	Twist1	twist gene homolog 1 (Drosophila)	1.43196
1418754_at	Adcy8	adenylate cyclase 8	1.45542
1418755_at	Tbx15	T-box 15	1.19066
1418804_at	Sucnr1	succinate receptor 1	1.58366
1418825_at	Irgm1	immunity-related GTPase family M member 1	1.05806
1418835_at	Phlda1	pleckstrin homology-like domain, family A, member 1	1.36206
1418876_at	Foxd1	forkhead box D1	1.07969
1418898_at	Lin7c	lin-7 homolog C (C. elegans)	1.19454
1418930_at	Cxcl10 /// LOC100045000	chemokine (C-X-C motif) ligand 10 /// similar to Small inducible cytokine B10 precursor (CXCL10) (Interferon-gamma-induced protein CRG-2) (Gamma-IP10) (IP-10) (C7)	2.63578
1418936_at	Maff	v-maf musculoaponeurotic fibrosarcoma oncogene family, protein F (avian)	2.01792
1418945_at	Mmp3	matrix metallopeptidase 3	2.14572
1418949_at	Gdf15	growth differentiation factor 15	1.61124
1419034_at	Csnk2a1 /// ENSMUSG00000057808	casein kinase 2, alpha 1 polypeptide /// predicted gene, ENSMUSG00000057808	1.25069
1419035_s_at	Csnk2a1 /// ENSMUSG00000057808 /// LOC100047957	casein kinase 2, alpha 1 polypeptide /// predicted gene, ENSMUSG00000057808 /// similar to Casein kinase 2, alpha 1 polypeptide	1.23973
1419042_at	Iigp1	interferon inducible GTPase 1	1.61085
1419043_a_at	Iigp1	interferon inducible GTPase 1	1.66954
1419058_at	Polr1e	polymerase (RNA) I polypeptide E	1.07017
1419066_at	Ier5l	immediate early response 5-like	1.98138
1419075_s_at	Saa1	serum amyloid A 1	3.17887
1419080_at	Gdnf	glial cell line derived neurotrophic factor	1.1844
1419091_a_at	Anxa2	annexin A2	1.02348
1419105_at	Nr1h4	nuclear receptor subfamily 1, group H, member 4	1.42061
1419149_at	Serpine1	serine (or cysteine) peptidase inhibitor, clade E, member 1	1.01856
1419153_at	2810417H13Rik	RIKEN cDNA 2810417H13 gene	1.13661
1419205_x_at	Gpatch4	G patch domain containing 4	1.1767
1419209_at	Cxcl1	chemokine (C-X-C motif) ligand 1	1.80619
1419251_at	Eps15	epidermal growth factor receptor pathway substrate 15	1.01331
1419253_at	Mthfd2	methylenetetrahydrofolate dehydrogenase (NAD+ dependent), methenyltetrahydrofolate cyclohydrolase	1.25714
1419254_at	Mthfd2	methylenetetrahydrofolate dehydrogenase (NAD+ dependent), methenyltetrahydrofolate cyclohydrolase	1.38199
1419276_at	Enpp1	ectonucleotide pyrophosphatase/phosphodiesterase 1	1.32379
1419306_at	Ccdc96	coiled-coil domain containing 96	1.62318
1419358_at	Sorcs2	sortilin-related VPS10 domain containing receptor 2	1.12306
1419368_a_at	Rnf138	ring finger protein 138	1.04551
1419376_at	Fibin	fin bud initiation factor homolog (zebrafish)	1.7632
1419402_at	Mns1	meiosis-specific nuclear structural protein 1	1.51309
1419407_at	Hc	hemolytic complement	1.29787
1419442_at	Matn2	matrilin 2	1.09119
1419485_at	Foxc1	forkhead box C1	1.31076
1419486_at	Foxc1	forkhead box C1	1.56636
1419502_at	Ghdc	GH3 domain containing	1.08419
1419513_a_at	Ect2	ect2 oncogene	1.02286
1419534_at	Olr1	oxidized low density lipoprotein (lectin-like) receptor 1	2.82782
1419567_at	Fank1	fibronectin type 3 and ankyrin repeat domains 1	1.50265
1419573_a_at	Lgals1	lectin, galactose binding, soluble 1	1.31422
1419603_at	Ifi204	interferon activated gene 204	1.17674
1419665_a_at	Nupr1	nuclear protein 1	1.58751
1419666_x_at	Nupr1	nuclear protein 1	2.05771
1419703_at	Col5a3	collagen, type V, alpha 3	1.21791
1419717_at	LOC100044162 /// Sema3e	hypothetical protein LOC100044162 /// sema domain, immunoglobulin domain (Ig), short basic domain, secreted, (semaphorin) 3E	1.36037
1419722_at	Klk8	kallikrein related-peptidase 8	2.23007
1419738_a_at	Tpm2	tropomyosin 2, beta	1.22581
1419938_s_at	Arhgef17	Rho guanine nucleotide exchange factor (GEF) 17	1.02925
1419965_at	---	---	1.00347
1420008_s_at	Wwc1	WW, C2 and coiled-coil domain containing 1	1.05374
1420009_at	Wwc1	WW, C2 and coiled-coil domain containing 1, mRNA (cDNA clone MGC:47054 IMAGE:5116674)	1.04411
1420087_at	Fzd3	Frizzled homolog 3 (Drosophila) (Fzd3), mRNA	1.15982
1420197_at	Gadd45b	Growth arrest and DNA-damage-inducible 45 beta, mRNA (cDNA clone MGC:36156 IMAGE:5355150)	1.67268
1420336_at	Adamtsl5	ADAMTS-like 5	1.17521
1420377_at	St8sia2	ST8 alpha-N-acetyl-neuraminide alpha-2,8-sialyltransferase 2	1.47855
1420380_at	Ccl2	chemokine (C-C motif) ligand 2	2.04214
1420406_at	Peg12	paternally expressed 12	1.06357
1420472_at	Mtpn	myotrophin	1.23022
1420499_at	Gch1	GTP cyclohydrolase 1	1.55224
1420509_at	Srfbp1	serum response factor binding protein 1	1.0525
1420646_at	LOC100047601 /// Nus1	similar to DNA segment, Chr 10, ERATO Doi 438, expressed /// nuclear undecaprenyl pyrophosphate synthase 1 homolog (S. cerevisiae)	1.30372
1420719_at	Tex15	testis expressed gene 15	1.08467
1420721_at	4921536K21Rik	RIKEN cDNA 4921536K21 gene	1.49392
1420804_s_at	Clec4d	C-type lectin domain family 4, member d	1.03694
1420862_at	Dctn4	dynactin 4	1.05988
1420933_a_at	Eya3	eyes absent 3 homolog (Drosophila)	1.03541
1420964_at	Enc1	ectodermal-neural cortex 1	1.39655
1420965_a_at	Enc1	ectodermal-neural cortex 1	1.17438
1420988_at	Polh	polymerase (DNA directed), eta (RAD 30 related)	1.33554
1421002_at	Angptl2	angiopoietin-like 2	1.21425
1421009_at	Rsad2	radical S-adenosyl methionine domain containing 2	2.0012
1421054_at	Xpo4	exportin 4	1.20145
1421072_at	Irx5	Iroquois related homeobox 5 (Drosophila)	1.39284
1421089_a_at	2610028A01Rik	RIKEN cDNA 2610028A01 gene	1.06423
1421098_at	LOC100047840 /// Stap1	similar to stem cell adaptor protein STAP-1 /// signal transducing adaptor family member 1	1.32184
1421106_at	Jag1	jagged 1	1.18226
1421132_at	LOC100047693 /// Pvrl3	similar to cell adhesion molecule nectin-3 beta /// poliovirus receptor-related 3	1.02832
1421133_at	LOC100047693 /// Pvrl3	similar to cell adhesion molecule nectin-3 beta /// poliovirus receptor-related 3	1.0245
1421151_a_at	Epha2	Eph receptor A2	1.93654
1421171_at	Adam12	a disintegrin and metallopeptidase domain 12 (meltrin alpha)	1.5128
1421172_at	Adam12	a disintegrin and metallopeptidase domain 12 (meltrin alpha)	1.28934
1421177_at	Thap2	THAP domain containing, apoptosis associated protein 2	1.10118
1421207_at	Lif	leukemia inhibitory factor	3.65061
1421228_at	Ccl7	chemokine (C-C motif) ligand 7	3.17405
1421273_at	Socs4	suppressor of cytokine signaling 4	1.04751
1421307_at	Car13	carbonic anhydrase 13	1.10613
1421321_a_at	Net1	neuroepithelial cell transforming gene 1	1.52462
1421326_at	Csf2rb	colony stimulating factor 2 receptor, beta, low-affinity (granulocyte-macrophage)	1.02433
1421344_a_at	Jub	ajuba	2.80528
1421375_a_at	S100a6	S100 calcium binding protein A6 (calcyclin)	1.60367
1421392_a_at	Birc3	baculoviral IAP repeat-containing 3	1.30366
1421413_a_at	Pdlim5	PDZ and LIM domain 5	1.03947
1421493_a_at	Rgs20	regulator of G-protein signaling 20	1.09913
1421594_a_at	Sytl2	synaptotagmin-like 2	1.13026
1421654_a_at	Lmna	lamin A	1.63313
1421679_a_at	Cdkn1a	cyclin-dependent kinase inhibitor 1A (P21)	2.31226
1421694_a_at	Vcan	versican	1.25792
1421811_at	LOC640441 /// Thbs1	similar to thrombospondin 1 /// thrombospondin 1	1.30946
1421839_at	Abca1	ATP-binding cassette, sub-family A (ABC1), member 1	1.71969
1421843_at	Il1rap	interleukin 1 receptor accessory protein	1.63505
1421844_at	Il1rap	interleukin 1 receptor accessory protein	1.11462
1421845_at	Golph3	golgi phosphoprotein 3	1.07666
1421855_at	Fgl2	fibrinogen-like protein 2	2.20233
1421908_a_at	Tcf12	transcription factor 12	1.18517
1421928_at	Epha4	Eph receptor A4	1.11379
1422033_a_at	Cntf /// Zfp91 /// Zfp91-cntf	ciliary neurotrophic factor /// zinc finger protein 91 /// zinc finger protein 91, ciliary neurotrophic factor transcription unit	1.52811
1422062_at	Msr1	macrophage scavenger receptor 1	1.01271
1422134_at	Fosb	FBJ osteosarcoma oncogene B	2.80197
1422286_a_at	Tgif1	TGFB-induced factor homeobox 1	1.14165
1422344_s_at	Tnfrsf10b	tumor necrosis factor receptor superfamily, member 10b	1.23415
1422437_at	Col5a2	collagen, type V, alpha 2	1.61824
1422528_a_at	Zfp36l1	zinc finger protein 36, C3H type-like 1	1.07753
1422556_at	Gna13	guanine nucleotide binding protein, alpha 13	1.49581
1422561_at	Adamts5 /// LOC100048332	a disintegrin-like and metallopeptidase (reprolysin type) with thrombospondin type 1 motif, 5 (aggrecanase-2) /// similar to a disintegrin-like and metalloprotease (reprolysin type) with thrombospondin type 1 motif, 5 (aggrecanase-2)	2.49052
1422612_at	Hk2	hexokinase 2	1.18335
1422631_at	Ahr	aryl-hydrocarbon receptor	1.14296
1422643_at	Moxd1	monooxygenase, DBH-like 1	1.54912
1422725_at	Mak	male germ cell-associated kinase	1.33389
1422727_at	Nme5	non-metastatic cells 5, protein expressed in (nucleoside-diphosphate kinase)	1.06809
1422738_at	Ddr2	discoidin domain receptor family, member 2	1.00301
1422767_at	Bysl	bystin-like	1.14347
1422776_at	Serpinb8	serine (or cysteine) peptdiase inhibitor, clade B, member 8	1.48755
1422777_at	C1ql1	complement component 1, q subcomponent-like 1	1.52116
1422788_at	Slc43a3	solute carrier family 43, member 3	1.06816
1422814_at	Aspm	asp (abnormal spindle)-like, microcephaly associated (Drosophila)	1.29629
1422818_at	Nedd9	neural precursor cell expressed, developmentally down-regulated gene 9	1.58151
1422831_at	Fbn2	fibrillin 2	1.29984
1422837_at	Scel	sciellin	1.31095
1422851_at	Hmga2	high mobility group AT-hook 2	1.76744
1422861_s_at	Pdlim5	PDZ and LIM domain 5	1.68198
1422862_at	Pdlim5	PDZ and LIM domain 5	1.61262
1422863_s_at	Pdlim5	PDZ and LIM domain 5	1.13056
1422864_at	Runx1	runt related transcription factor 1	1.03526
1422919_at	Hrasls	HRAS-like suppressor	1.87604
1422931_at	Fosl2	fos-like antigen 2	1.75326
1422938_at	Bcl2	B-cell leukemia/lymphoma 2	1.0245
1422943_a_at	Hspb1	heat shock protein 1	2.08054
1422990_at	Met	met proto-oncogene	1.04625
1423061_at	Arvcf	armadillo repeat gene deleted in velo-cardio-facial syndrome	1.37356
1423062_at	Igfbp3	insulin-like growth factor binding protein 3	1.8236
1423089_at	Tmod3	tropomodulin 3	1.18766
1423100_at	Fos	FBJ osteosarcoma oncogene	1.68589
1423110_at	Col1a2	collagen, type I, alpha 2	1.67091
1423142_a_at	Gtpbp4	GTP binding protein 4	1.07462
1423174_a_at	Pard6b	par-6 (partitioning defective 6) homolog beta (C. elegans)	1.03088
1423196_at	Nedd1	neural precursor cell expressed, developmentally down-regulated gene 1	1.28076
1423233_at	Cebpd	CCAAT/enhancer binding protein (C/EBP), delta	1.92735
1423267_s_at	Itga5	integrin alpha 5 (fibronectin receptor alpha)	1.4793
1423268_at	Itga5	integrin alpha 5 (fibronectin receptor alpha)	1.14903
1423318_at	Rad18	RAD18 homolog (S. cerevisiae)	1.03618
1423331_a_at	LOC100047693 /// Pvrl3	similar to cell adhesion molecule nectin-3 beta /// poliovirus receptor-related 3	1.01308
1423358_at	Ece2	endothelin converting enzyme 2	1.04419
1423377_at	Igfbpl1	insulin-like growth factor binding protein-like 1	1.45145
1423401_at	Etv6	ets variant gene 6 (TEL oncogene)	1.64035
1423420_at	Adrb1	adrenergic receptor, beta 1	1.6213
1423434_at	Tead1	TEA domain family member 1	1.34653
1423484_at	4930533K18Rik /// Bicc1	RIKEN cDNA 4930533K18 gene /// bicaudal C homolog 1 (Drosophila)	1.48486
1423505_at	Tagln	transgelin	1.42419
1423516_a_at	Nid2	nidogen 2	1.47348
1423581_at	Nmt2	N-myristoyltransferase 2	1.47839
1423596_at	Nek6	NIMA (never in mitosis gene a)-related expressed kinase 6	1.12183
1423602_at	Traf1	Tnf receptor-associated factor 1	1.58321
1423607_at	Lum	lumican	2.02517
1423608_at	Itm2a	integral membrane protein 2A	1.14899
1423614_at	Lrrc8c	leucine rich repeat containing 8 family, member C	1.52286
1423635_at	Bmp2	bone morphogenetic protein 2	1.01547
1423660_at	Ctdsp2 /// ENSMUSG00000040540	CTD (carboxy-terminal domain, RNA polymerase II, polypeptide A) small phosphatase 2 /// predicted gene, ENSMUSG00000040540	1.04687
1423669_at	Col1a1	collagen, type I, alpha 1	1.40397
1423760_at	Cd44	CD44 antigen	1.01376
1423957_at	Aen	apoptosis enhancing nuclease	1.30753
1424051_at	Col4a2	collagen, type IV, alpha 2	1.06094
1424058_at	Prrc1	proline-rich coiled-coil 1	1.35827
1424067_at	Icam1	intercellular adhesion molecule 1	1.64888
1424090_at	Sdcbp2	syndecan binding protein (syntenin) 2	1.26696
1424107_at	Kif18a	kinesin family member 18A	1.19179
1424118_a_at	Spc25	SPC25, NDC80 kinetochore complex component, homolog (S. cerevisiae)	1.26542
1424130_a_at	Ptrf	polymerase I and transcript release factor	1.59567
1424131_at	Col6a3	collagen, type VI, alpha 3	2.00251
1424144_at	Cdt1	chromatin licensing and DNA replication factor 1	1.18831
1424157_at	Ehd2	EH-domain containing 2	1.98038
1424202_at	Seh1l	SEH1-like (S. cerevisiae	1.3012
1424226_at	9030617O03Rik	RIKEN cDNA 9030617O03 gene	1.08896
1424229_at	Dyrk3	dual-specificity tyrosine-(Y)-phosphorylation regulated kinase 3	1.0803
1424254_at	Ifitm1	interferon induced transmembrane protein 1	1.53512
1424278_a_at	Birc5	baculoviral IAP repeat-containing 5	1.11627
1424376_at	Cdc42ep1	CDC42 effector protein (Rho GTPase binding) 1	1.18085
1424507_at	Rin1	Ras and Rab interactor 1	2.87653
1424528_at	Cgref1	cell growth regulator with EF hand domain 1	1.13801
1424529_s_at	Cgref1	cell growth regulator with EF hand domain 1	1.05529
1424542_at	S100a4	S100 calcium binding protein A4	1.44957
1424556_at	Pycr1	pyrroline-5-carboxylate reductase 1	1.86199
1424617_at	Ifi35	interferon-induced protein 35	1.09355
1424638_at	Cdkn1a	cyclin-dependent kinase inhibitor 1A (P21)	1.43059
1424671_at	Plekhf1	pleckstrin homology domain containing, family F (with FYVE domain) member 1	1.69987
1424680_at	Fam26e	family with sequence similarity 26, member E	1.64213
1424704_at	Runx2	runt related transcription factor 2	1.0583
1424766_at	Ercc6l	excision repair cross-complementing rodent repair deficiency complementation group 6 - like	1.06042
1424807_at	Lama4	laminin, alpha 4	1.14758
1424857_a_at	Trim34	tripartite motif-containing 34	1.01048
1424880_at	Trib1	tribbles homolog 1 (Drosophila)	1.89437
1424881_at	Trib1	tribbles homolog 1 (Drosophila)	2.08445
1424906_at	Pqlc3	PQ loop repeat containing	1.18828
1424919_at	Erbb2	v-erb-b2 erythroblastic leukemia viral oncogene homolog 2, neuro/glioblastoma derived oncogene homolog (avian)	1.15757
1424942_a_at	Myc	myelocytomatosis oncogene	1.88094
1424950_at	Sox9	SRY-box containing gene 9	1.26898
1424981_at	Nln	neurolysin (metallopeptidase M3 family)	1.15324
1425028_a_at	Tpm2	tropomyosin 2, beta	1.15143
1425047_a_at	4921517L17Rik	RIKEN cDNA 4921517L17 gene	1.25791
1425139_at	Sesn2	sestrin 2	1.08174
1425140_at	Lactb2	lactamase, beta 2	1.35217
1425156_at	Gbp6	guanylate binding protein 6	1.08538
1425162_at	Rorb	RAR-related orphan receptor beta	1.44383
1425225_at	Fcgr4	Fc receptor, IgG, low affinity IV	1.44367
1425291_at	Foxj1	forkhead box J1	2.22587
1425305_at	Zfp295	zinc finger protein 295	1.0106
1425310_a_at	Emid2	EMI domain containing 2	1.30978
1425318_a_at	Tmem116	transmembrane protein 116	1.11302
1425391_a_at	Osbpl5	oxysterol binding protein-like 5	1.05618
1425416_s_at	Psrc1	proline/serine-rich coiled-coil 1	2.95656
1425434_a_at	Msr1	macrophage scavenger receptor 1	1.15599
1425435_at	Msr1	macrophage scavenger receptor 1	1.2983
1425472_a_at	Lmna	lamin A	1.15494
1425475_at	Col4a5	collagen, type IV, alpha 5	1.15778
1425476_at	Col4a5	collagen, type IV, alpha 5	1.00855
1425526_a_at	Prrx1	paired related homeobox 1	1.03829
1425649_at	Slc39a14	solute carrier family 39 (zinc transporter), member 14	1.13625
1425658_at	Cd109	CD109 antigen	2.18034
1425669_at	Mobkl2b	MOB1, Mps One Binder kinase activator-like 2B (yeast)	1.22367
1425815_a_at	Hmmr	hyaluronan mediated motility receptor (RHAMM)	1.24205
1425820_x_at	Gpatch4	G patch domain containing 4	1.01455
1425850_a_at	Nek6	NIMA (never in mitosis gene a)-related expressed kinase 6	1.43318
1425894_at	Mrgprf	MAS-related GPR, member F	1.11027
1425895_a_at	Id1	inhibitor of DNA binding 1	1.47778
1425896_a_at	Fbn1	fibrillin 1	1.18903
1425902_a_at	Nfkb2	nuclear factor of kappa light polypeptide gene enhancer in B-cells 2, p49/p100	1.58471
1425906_a_at	LOC100044162 /// Sema3e	hypothetical protein LOC100044162 /// sema domain, immunoglobulin domain (Ig), short basic domain, secreted, (semaphorin) 3E	1.68065
1425911_a_at	Fgfr1	fibroblast growth factor receptor 1	1.00057
1425927_a_at	Atf5	activating transcription factor 5	1.94934
1425964_x_at	Hspb1	heat shock protein 1	2.06459
1426013_s_at	Plekha4	pleckstrin homology domain containing, family A (phosphoinositide binding specific) member 4	1.00031
1426018_a_at	Sox6	SRY-box containing gene 6	1.30386
1426062_a_at	Casp7	caspase 7	1.17035
1426065_a_at	Trib3	tribbles homolog 3 (Drosophila)	1.72135
1426092_a_at	Trim34	tripartite motif-containing 34	1.13873
1426098_a_at	Cast	calpastatin	1.01595
1426112_a_at	Cd72	CD72 antigen	1.04407
1426152_a_at	Kitl	kit ligand	1.0995
1426222_s_at	Vwa5a	von Willebrand factor A domain containing 5A	1.34003
1426276_at	Ifih1	interferon induced with helicase C domain 1	1.03695
1426348_at	Col4a1	collagen, type IV, alpha 1	1.12906
1426381_at	Pprc1	peroxisome proliferative activated receptor, gamma, coactivator-related 1	1.08292
1426434_at	Tmem43	transmembrane protein 43	1.1579
1426495_at	2410042D21Rik	RIKEN cDNA 2410042D21 gene	1.01019
1426529_a_at	Tagln2	transgelin 2	1.56932
1426538_a_at	Trp53	transformation related protein 53	1.39233
1426642_at	Fn1	fibronectin 1	1.44587
1426784_at	Trim47	tripartite motif-containing 47	3.40204
1426808_at	Lgals3	lectin, galactose binding, soluble 3	1.01136
1426812_a_at	Fam129b	family with sequence similarity 129, member B	1.22072
1426817_at	Mki67	antigen identified by monoclonal antibody Ki 67	1.33961
1426818_at	Arrdc4	arrestin domain containing 4	1.21023
1426851_a_at	Nov	nephroblastoma overexpressed gene	2.70791
1426852_x_at	Nov	nephroblastoma overexpressed gene	2.49869
1426872_at	9530053A07Rik /// Fcgbp	RIKEN cDNA 9530053A07 gene /// Fc fragment of IgG binding protein	1.47785
1426910_at	Pawr	PRKC, apoptosis, WT1, regulator	1.28913
1426928_at	Ccdc93	coiled-coil domain containing 93	1.2494
1427035_at	Slc39a14	solute carrier family 39 (zinc transporter), member 14	1.27682
1427091_at	Znfx1	zinc finger, NFX1-type containing 1	1.03667
1427140_at	Pvt1	plasmacytoma variant translocation 1	1.16181
1427169_at	Pard3b	par-3 partitioning defective 3 homolog B (C. elegans)	1.03582
1427228_at	Palld	palladin, cytoskeletal associated protein	1.70828
1427261_at	Wwc1	WW, C2 and coiled-coil domain containing 1	1.2328
1427277_at	Six1	sine oculis-related homeobox 1 homolog (Drosophila)	1.49143
1427313_at	Ptgir	prostaglandin I receptor (IP)	1.32451
1427318_s_at	Myof	myoferlin	1.23513
1427499_at	---	---	1.12654
1427529_at	Fzd9	frizzled homolog 9 (Drosophila)	1.52424
1427673_a_at	LOC100044162 /// Sema3e	hypothetical protein LOC100044162 /// sema domain, immunoglobulin domain (Ig), short basic domain, secreted, (semaphorin) 3E	1.24779
1427677_a_at	Sox6	SRY-box containing gene 6	1.10785
1427679_at	Lats1	large tumor suppressor	1.01609
1427710_at	Ccdc114	coiled-coil domain containing 114	1.51391
1427739_a_at	Trp53	transformation related protein 53	1.31708
1427742_a_at	Klf6	Kruppel-like factor 6	1.34659
1427853_a_at	Hsp25-ps1	heat shock protein 25, pseudogene 1	1.98984
1427854_x_at	Hsp25-ps1	heat shock protein 25, pseudogene 1	2.06747
1427883_a_at	Col3a1	collagen, type III, alpha 1	1.83655
1427884_at	Col3a1	collagen, type III, alpha 1	2.61443
1427894_at	Vasn	vasorin	1.89569
1427919_at	Srpx2	sushi-repeat-containing protein, X-linked 2	1.00354
1427920_at	Phf19	PHD finger protein 19	1.07522
1427932_s_at	1200003I10Rik /// 1200015M12Rik /// 1200016E24Rik /// A130040M12Rik /// E430024C06Rik	RIKEN cDNA 1200003I10 gene /// RIKEN cDNA 1200015M12 gene /// RIKEN cDNA 1200016E24 gene /// RIKEN cDNA A130040M12 gene /// RIKEN cDNA E430024C06 gene	1.09121
1427962_at	Ccdc102a	coiled-coil domain containing 102A	1.34543
1427963_s_at	Rdh9	retinol dehydrogenase 9	1.7443
1427975_at	Rasl10a	RAS-like, family 10, member A	1.94742
1427986_a_at	Col16a1	collagen, type XVI, alpha 1	1.05112
1428057_a_at	Ahnak	AHNAK nucleoprotein (desmoyokin)	2.26772
1428058_at	Ahnak	AHNAK nucleoprotein (desmoyokin)	2.5742
1428079_at	Fgb	fibrinogen, B beta polypeptide	2.11474
1428104_at	Tpx2	TPX2, microtubule-associated protein homolog (Xenopus laevis)	1.10755
1428319_at	Pdlim7	PDZ and LIM domain 7	1.14553
1428396_at	Smurf1	SMAD specific E3 ubiquitin protein ligase 1	1.31003
1428479_at	Nfatc1	nuclear factor of activated T-cells, cytoplasmic, calcineurin-dependent 1	1.01239
1428484_at	Osbpl3	oxysterol binding protein-like 3	2.14924
1428492_at	Glipr2	GLI pathogenesis-related 2	1.73945
1428566_at	Hspbap1	Hspb associated protein 1	1.25796
1428663_at	Sgms2	sphingomyelin synthase 2	1.47754
1428759_s_at	Ccdc49	coiled-coil domain containing 49	1.0407
1428785_at	Amotl1	angiomotin-like 1	1.16358
1428800_a_at	Pus7l	pseudouridylate synthase 7 homolog (S. cerevisiae)-like	1.10806
1428834_at	Dusp4	dual specificity phosphatase 4	1.02704
1428851_at	1300014I06Rik	RIKEN cDNA 1300014I06 gene	1.29815
1428957_at	Tmem177	transmembrane protein 177	1.03779
1428960_at	4933434I06Rik	RIKEN cDNA 4933434I06 gene	1.30672
1428962_at	1700013F07Rik	RIKEN cDNA 1700013F07 gene	1.09749
1429058_at	Tmem107	transmembrane protein 107	1.05845
1429059_s_at	Tmem107	transmembrane protein 107	1.12718
1429127_at	Nradd	neurotrophin receptor associated death domain	1.11624
1429130_at	Ttc25	tetratricopeptide repeat domain 25	1.75329
1429158_at	Fbxo28	F-box protein 28	1.2377
1429171_a_at	Ncapg	on-SMC condensin I complex, subunit G	1.16948
1429187_at	---	---	1.03358
1429306_at	Lzic	leucine zipper and CTNNBIP1 domain containing	1.2022
1429307_s_at	Lzic	leucine zipper and CTNNBIP1 domain containing	1.14273
1429313_at	Ror1	receptor tyrosine kinase-like orphan receptor 1	1.3592
1429399_at	Rnf125	ring finger protein 125	2.19116
1429444_at	Rasl11a	RAS-like, family 11, member A	1.17643
1429493_at	Mettl4	methyltransferase like 4	1.16934
1429556_at	2610024B07Rik	RIKEN cDNA 2610024B07 gene	1.06043
1429692_s_at	Gch1	GTP cyclohydrolase 1	1.47112
1429734_at	4632434I11Rik	RIKEN cDNA 4632434I11 gene	1.73618
1429783_at	Pdlim5	PDZ and LIM domain 5	1.05332
1429824_at	4930550C14Rik	RIKEN cDNA 4930550C14 gene	2.04838
1429893_at	Il17rd	interleukin 17 receptor D	1.26217
1429930_at	Ccdc19	coiled-coil domain containing 19	1.5779
1429936_at	Pih1d2	PIH1 domain containing 2	1.79364
1430127_a_at	Ccnd2	cyclin D2	1.47458
1430159_at	5830408C22Rik	RIKEN cDNA 5830408C22 gene	1.17564
1430167_a_at	Rwdd3	RWD domain containing 3	1.13581
1430335_a_at	Pax3	paired box gene 3	1.09833
1430352_at	Adamts9	a disintegrin-like and metallopeptidase (reprolysin type) with thrombospondin type 1 motif, 9	1.22827
1430353_at	Glis3	GLIS family zinc finger 3	1.21526
1430376_at	Lrrc9	leucine rich repeat containing 9	1.1031
1430407_at	3110035C09Rik	RIKEN cDNA 3110035C09 gene	1.30471
1430515_s_at	Aasdhppt /// LOC100044211	aminoadipate-semialdehyde dehydrogenase-phosphopantetheinyl transferase /// hypothetical protein LOC100044211	1.08805
1430762_at	4833427G06Rik	RIKEN cDNA 4833427G06 gene	1.43043
1430855_at	Col20a1	collagen, type XX, alpha 1	1.02703
1431004_at	LOC100047339	similar to lysyl oxidase-like 2	1.97384
1431008_at	0610037M15Rik /// H2-gs10 /// H2-L /// H2-Q1 /// H2-Q6 /// LOC100044307 /// LOC676708	RIKEN cDNA 0610037M15 gene /// MHC class I like protein GS10 /// histocompatibility 2, D region /// histocompatibility 2, Q region locus 1 /// histocompatibility 2, Q region locus 6 /// hypothetical protein LOC100044307 /// similar to H-2 class I histocompatibility antigen, L-D alpha chain precursor	1.36223
1431020_a_at	Fgfr1op2	FGFR1 oncogene partner 2	1.03616
1431057_a_at	Prss23	protease, serine, 23	1.29882
1431079_at	C1qtnf2	C1q and tumor necrosis factor related protein 2	1.26162
1431095_a_at	Herc5	hect domain and RLD 5	1.36813
1431119_at	Dnajb13	DnaJ (Hsp40) related, subfamily B, member 13	2.28276
1431146_a_at	Cpne8	copine VIII	1.04834
1431270_a_at	Aste1	asteroid homolog 1 (Drosophila)	1.02162
1431351_at	Pvt1	plasmacytoma variant translocation 1	1.53424
1431352_s_at	Pvt1	plasmacytoma variant translocation 1	1.6359
1431416_a_at	Jam2	junction adhesion molecule 2	1.41238
1431591_s_at	100038882 /// 677168 /// Isg15 /// LOC100044225	predicted gene, 100038882 /// predicted gene, 677168 /// ISG15 ubiquitin-like modifier /// hypothetical protein LOC100044225	1.12601
1431711_a_at	9030409G11Rik	RIKEN cDNA 9030409G11 gene	1.01483
1431729_at	Spata17	spermatogenesis associated 17	1.39499
1431795_a_at	Sema3b	sema domain, immunoglobulin domain (Ig), short basic domain, secreted, (semaphorin) 3B	1.09954
1431798_a_at	Syde1	synapse defective 1, Rho GTPase, homolog 1 (C. elegans)	1.13738
1431892_a_at	Plcd3	phospholipase C, delta 3	1.59174
1431920_a_at	Il34	interleukin 34	1.14568
1431939_a_at	Mina	myc induced nuclear antigen	1.19476
1431991_at	2410004P03Rik	RIKEN cDNA 2410004P03 gene	1.08513
1432059_x_at	5031425E22Rik	RIKEN cDNA 5031425E22 gene	1.07495
1432075_a_at	Tekt1	tektin 1	1.11182
1432129_a_at	Prrx1	paired related homeobox 1	1.39375
1432238_at	Spats1	spermatogenesis associated, serine-rich 1	1.58295
1432511_s_at	Cep27	centrosomal protein 27	1.04058
1433471_at	Tcf7	transcription factor 7, T-cell specific	1.53172
1433525_at	Ednra	endothelin receptor type A	1.43408
1433599_at	Baz1a	bromodomain adjacent to zinc finger domain 1A	1.57446
1433634_at	Irf2bp2	interferon regulatory factor 2 binding protein 2	1.1459
1433696_at	Hn1l	hematological and neurological expressed 1-like	1.05152
1433768_at	Palld	palladin, cytoskeletal associated protein	1.097
1433842_at	Lrrfip1	leucine rich repeat (in FLII) interacting protein 1	1.04465
1433885_at	Iqgap2	IQ motif containing GTPase activating protein 2	1.36746
1433943_at	Itprip	inositol 1,4,5-triphosphate receptor interacting protein	1.27108
1433962_at	6720458F09Rik	RIKEN cDNA 6720458F09 gene	1.33314
1433977_at	Hs3st3b1	heparan sulfate (glucosamine) 3-O-sulfotransferase 3B1	1.15374
1434025_at	---	---	2.58702
1434070_at	Jag1	jagged 1	1.0414
1434089_at	Synpo	synaptopodin	1.85002
1434188_at	Slc16a12	solute carrier family 16 (monocarboxylic acid transporters), member 12	1.43396
1434240_at	4632434I11Rik	RIKEN cDNA 4632434I11 gene	1.78781
1434322_at	Micall2	MICAL-like 2	1.39893
1434357_a_at	Kpnb1	karyopherin (importin) beta 1	1.10445
1434380_at	Gbp6	guanylate binding protein 6	1.23274
1434411_at	Col12a1	collagen, type XII, alpha 1	1.46571
1434423_at	Gulp1	GULP, engulfment adaptor PTB domain containing 1	1.13673
1434425_at	Tchh	trichohyalin	1.05572
1434447_at	Met	met proto-oncogene	1.65975
1434479_at	Col5a1	collagen, type V, alpha 1	1.13279
1434695_at	Dtl	denticleless homolog (Drosophila)	1.09448
1434745_at	Ccnd2	cyclin D2	1.30974
1434748_at	Ckap2	cytoskeleton associated protein 2	1.80336
1434793_at	Wdr78	WD repeat domain 78	1.04401
1434850_at	Iqgap3	IQ motif containing GTPase activating protein 3	1.00675
1434889_at	Plekha7	pleckstrin homology domain containing, family A member 7	1.16929
1434918_at	Sox6	SRY-box containing gene 6	1.15368
1434976_x_at	Eif4ebp1	eukaryotic translation initiation factor 4E binding protein 1	2.04936
1434980_at	Pik3r5	phosphoinositide-3-kinase, regulatory subunit 5, p101	1.40421
1435029_at	---	---	1.22057
1435084_at	C730049O14Rik	RIKEN cDNA C730049O14 gene	2.24958
1435116_at	4933403G14Rik	RIKEN cDNA 4933403G14 gene	1.02479
1435132_at	Disp1	dispatched homolog 1 (Drosophila)	1.51239
1435306_a_at	Kif11	kinesin family member 11	1.26772
1435323_a_at	Mboat1	membrane bound O-acyltransferase domain containing 1	2.0541
1435365_at	4732415M23Rik	RIKEN cDNA 4732415M23 gene	1.01082
1435410_at	Tcam1	testicular cell adhesion molecule 1	1.38987
1435644_at	Sh3pxd2b	SH3 and PX domains 2B	1.08369
1435671_at	Mipol1	mirror-image polydactyly gene 1 homolog (human)	1.20346
1435785_at	Ehd2	EH-domain containing 2	1.1723
1435826_at	Rad18	RAD18 homolog (S. cerevisiae)	1.04518
1435868_at	Ankrd13c	ankyrin repeat domain 13c	1.33068
1435906_x_at	Gbp2	guanylate binding protein 2	1.84199
1436026_at	Zfp703	zinc finger protein 703	1.28
1436029_at	Bicc1	bicaudal C homolog 1 (Drosophila)	1.16902
1436031_at	Cachd1 /// LOC100047857	cache domain containing 1 /// similar to Cache domain containing 1	1.27243
1436058_at	Rsad2	radical S-adenosyl methionine domain containing 2	1.6631
1436090_at	Enpp6	ectonucleotide pyrophosphatase/phosphodiesterase 6	1.16178
1436126_at	Dnali1	dynein, axonemal, light intermediate polypeptide 1	1.19506
1436177_at	Plekha2	pleckstrin homology domain-containing, family A (phosphoinositide binding specific) member 2	1.06797
1436329_at	Egr3	early growth response 3	2.363
1436336_at	Ptrh1	peptidyl-tRNA hydrolase 1 homolog (S. cerevisiae)	1.56106
1436345_at	5730559C18Rik	RIKEN cDNA 5730559C18 gene	1.64963
1436346_at	Cd109	CD109 antigen	1.22877
1436366_at	Ppp1r15b	protein phosphatase 1, regulatory (inhibitor) subunit 15b	1.04903
1436514_at	Gpc4	glypican 4	1.22832
1436543_at	EG628412 /// Gtpbp10	predicted gene, EG628412 /// GTP-binding protein 10 (putative)	1.08838
1436600_at	Tox3	TOX high mobility group box family member 3	1.57282
1436719_at	Slc35f1	solute carrier family 35, member F1	1.35191
1436777_at	Mars2	methionine-tRNA synthetase 2 (mitochondrial)	1.84608
1436790_a_at	Sox11	SRY-box containing gene 11	1.1286
1436791_at	Wnt5a	wingless-related MMTV integration site 5A	1.24863
1436831_at	Iqub	IQ motif and ubiquitin domain containing	1.26117
1436939_at	Unc45b	unc-45 homolog B (C. elegans)	1.2297
1436969_at	4922501L14Rik	RIKEN cDNA 4922501L14 gene	1.03189
1436978_at	Wnt9a	wingless-type MMTV integration site 9A	1.12698
1437059_at	Sox21	SRY-box containing gene 21	1.18666
1437092_at	Clip4	CAP-GLY domain containing linker protein family, member 4	1.07783
1437122_at	Bcl2	B-cell leukemia/lymphoma 2	1.22229
1437132_x_at	Nedd9	neural precursor cell expressed, developmentally down-regulated gene 9	1.30533
1437155_a_at	Wwtr1	WW domain containing transcription regulator 1	1.97499
1437173_at	S1pr3	sphingosine-1-phosphate receptor 3	2.55927
1437176_at	AI451557	expressed sequence AI451557	1.02965
1437190_at	Styk1	serine/threonine/tyrosine kinase 1	1.39553
1437213_at	Nudt21	nudix (nucleoside diphosphate linked moiety X)-type motif 21	2.25229
1437218_at	Fn1	fibronectin 1	2.49126
1437247_at	Fosl2 /// LOC634417	fos-like antigen 2 /// similar to fos-like antigen 2	1.94634
1437270_a_at	Clcf1	cardiotrophin-like cytokine factor 1	3.37767
1437271_at	Clcf1	cardiotrophin-like cytokine factor 1	3.53115
1437296_at	Pkn2	protein kinase N2	1.09472
1437325_x_at	Aldh18a1	aldehyde dehydrogenase 18 family, member A1	1.05429
1437373_at	Aen	apoptosis enhancing nuclease	1.63261
1437378_x_at	Scarb1	scavenger receptor class B, member 1	1.2215
1437396_at	Creb3l2	cAMP responsive element binding protein 3-like 2	1.18315
1437460_x_at	Rin1	Ras and Rab interactor 1	1.43105
1437463_x_at	Tgfbi	transforming growth factor, beta induced	1.22528
1437494_at	Mapkapk3	mitogen-activated protein kinase-activated protein kinase 3	1.00723
1437500_at	Noc3l	nucleolar complex associated 3 homolog (S. cerevisiae)	1.07604
1437611_x_at	Kif2c	kinesin family member 2C	1.32268
1437671_x_at	Prss23	protease, serine, 23	1.22257
1437673_at	---	---	1.1684
1437785_at	Adamts9	a disintegrin-like and metallopeptidase (reprolysin type) with thrombospondin type 1 motif, 9	1.09787
1437866_at	Dusp18	dual specificity phosphatase 18	1.01437
1438009_at	Hist1h2ab /// Hist1h2ac /// Hist1h2ad /// Hist1h2ae /// Hist1h2ag /// Hist1h2ai /// Hist1h2an /// Hist1h2ao /// RP23-480B19.10	histone cluster 1, H2ab /// histone cluster 1, H2ac /// histone cluster 1, H2ad /// histone cluster 1, H2ae /// histone cluster 1, H2ag /// histone cluster 1, H2ai /// histone cluster 1, H2an /// histone cluster 1, H2ao /// similar to histone 2a	1.38699
1438023_at	Spata6	Spermatogenesis associated 6 (Spata6), mRNA	1.1635
1438027_at	---	---	1.70711
1438037_at	Herc5	hect domain and RLD 5	1.36261
1438097_at	Rab20	RAB20, member RAS oncogene family	1.18174
1438133_a_at	Cyr61	cysteine rich protein 61	4.41216
1438316_a_at	Ccdc102a	coiled-coil domain containing 102A	1.38699
1438490_at	Slc39a14	solute carrier family 39 (zinc transporter), member 14	1.06321
1438603_x_at	Masp1	mannan-binding lectin serine peptidase 1	1.1033
1438658_a_at	S1pr3	sphingosine-1-phosphate receptor 3	2.22661
1438725_at	Med13	mediator complex subunit 13	1.12246
1438740_at	Nmt2	N-myristoyltransferase 2	1.11378
1438789_s_at	Dpysl3	dihydropyrimidinase-like 3	2.05853
1438796_at	Nr4a3	nuclear receptor subfamily 4, group A, member 3	1.86531
1438855_x_at	Tnfaip2	tumor necrosis factor, alpha-induced protein 2	1.88935
1438861_at	Bnc2	basonuclin 2	1.77348
1438897_at	Zdhhc3	zinc finger, DHHC domain containing 3	1.07191
1439008_at	Zfp319	zinc finger protein 319	1.00054
1439018_at	Fhdc1	FH2 domain containing 1	1.75453
1439155_at	Mettl1	methyltransferase like 1	1.06941
1439205_at	Nfatc2	nuclear factor of activated T-cells, cytoplasmic, calcineurin-dependent 2	1.67646
1439332_at	Ddit4l	DNA-damage-inducible transcript 4-like	2.77527
1439345_at	Gpnmb	glycoprotein (transmembrane) nmb	1.27082
1439348_at	S100a10	S100 calcium binding protein A10 (calpactin)	1.7053
1439364_a_at	Mmp2	matrix metallopeptidase 2	1.24152
1439391_at	Fam164c	family with sequence similarity 164, member C	1.29597
1439530_a_at	Ppp1r13l	protein phosphatase 1, regulatory (inhibitor) subunit 13 like	1.00346
1439547_at	A930007A09Rik	RIKEN cDNA A930007A09 gene	1.37114
1439827_at	Adamts12	a disintegrin-like and metallopeptidase (reprolysin type) with thrombospondin type 1 motif, 12	1.83962
1439858_at	---	---	1.0695
1439864_at	Ccdc40	coiled-coil domain containing 40	1.1204
1439925_at	---	---	1.9818
1439926_at	Heg1	HEG homolog 1 (zebrafish)	1.12025
1440085_at	Eda2r	ectodysplasin A2 isoform receptor	3.08609
1440105_at	Jmjd2d	jumonji domain containing 2D	1.0548
1440396_at	---	---	1.25951
1440621_at	---	---	1.32535
1440867_at	Spry4	sprouty homolog 4 (Drosophila)	1.01261
1440920_at	Mmp14	Matrix metallopeptidase 14 (membrane-inserted) (Mmp14), mRNA	1.455
1441030_at	Rai14	retinoic acid induced 14	1.20724
1441070_at	---	---	1.21043
1441137_at	Bicc1	bicaudal C homolog 1 (Drosophila)	1.23943
1441254_at	Pard3b	par-3 partitioning defective 3 homolog B (C. elegans)	1.16513
1441338_at	5930412G12Rik	RIKEN cDNA 5930412G12 gene	2.00214
1441363_at	Frmpd3	FERM and PDZ domain containing 3	1.33188
1441389_at	---	---	2.4912
1441797_at	---	---	1.40132
1441824_at	Mboat1	membrane bound O-acyltransferase domain containing 1	2.46227
1441855_x_at	Cxcl1	chemokine (C-X-C motif) ligand 1	1.62062
1441881_x_at	Fam101a	family with sequence similarity 101, member A	2.30078
1441897_at	B230120H23Rik	RIKEN cDNA B230120H23 gene, mRNA (cDNA clone MGC:35825 IMAGE:5346593)	1.13906
1441997_at	Zfp184	zinc finger protein 184 (Kruppel-like)	1.47862
1442085_at	Whsc1l1	Wolf-Hirschhorn syndrome candidate 1-like 1 (human)	1.07263
1442115_at	Fam38b	family with sequence similarity 38, member B	1.50284
1442141_at	BC028454	cDNA sequence BC028454	1.23211
1442340_x_at	Cyr61	cysteine rich protein 61	2.89909
1442428_at	---	---	1.13632
1442608_at	Layn	layilin	1.04755
1442804_at	Fgr	Gardner-Rasheed feline sarcoma viral (Fgr) oncogene homolog	1.11687
1442808_at	---	---	1.03568
1442977_at	---	---	2.36521
1443007_at	---	---	1.32626
1443178_at	Rnf13	ring finger protein 13	1.09022
1443196_at	---	---	1.00807
1443207_at	---	---	1.21861
1443657_at	Fhdc1	FH2 domain containing 1 (Fhdc1), mRNA	1.04896
1443694_at	Rgs20	regulator of G-protein signaling 20	1.02572
1443710_s_at	Spats1	spermatogenesis associated, serine-rich 1	1.11744
1443874_at	Fam164c	family with sequence similarity 164, member C	1.98041
1443934_at	9230110C19Rik	RIKEN cDNA 9230110C19 gene	1.09519
1443969_at	Irs2	insulin receptor substrate 2	1.10109
1444007_at	A830082K12Rik	RIKEN cDNA A830082K12 gene	1.41855
1444036_at	---	---	1.53925
1444080_at	Nav2	neuron navigator 2	1.35176
1444089_at	Spnb2	spectrin beta 2	1.07859
1444139_at	Ddit4l	DNA-damage-inducible transcript 4-like	2.70061
1444176_at	Atp6v0d2	ATPase, H+ transporting, lysosomal V0 subunit D2	1.10668
1444302_at	Glt8d4 /// LOC100048436	glycosyltransferase 8 domain containing 4 /// similar to CDNA sequence BC049816	1.11188
1444559_at	Phtf2	Putative homeodomain transcription factor 2, mRNA (cDNA clone MGC:60851 IMAGE:30050876)	1.36065
1444607_at	---	---	1.96894
1444644_x_at	Tatdn1	TatD DNase domain containing 1	1.01314
1444646_at	8430420F16Rik	RIKEN cDNA 8430420F16 gene	1.89908
1445404_at	Kif27	kinesin family member 27	1.50367
1445626_at	---	---	1.5982
1446560_at	Prss23	protease, serine, 23	1.05284
1446634_at	D830036C21Rik	RIKEN cDNA D830036C21 gene	1.24246
1446737_a_at	Hook3	hook homolog 3 (Drosophila)	1.02222
1447272_s_at	Atp10a	ATPase, class V, type 10A	1.54062
1447299_at	---	---	1.93386
1447339_at	---	---	1.04613
1447448_s_at	Klf6	Kruppel-like factor 6	1.02942
1447508_at	---	---	1.1202
1447655_x_at	Sox6	SRY-box containing gene 6	1.07903
1447683_x_at	Mettl1	methyltransferase like 1	1.12533
1447745_at	Aqp4	aquaporin 4	1.36426
1447812_x_at	Flnc	filamin C, gamma	3.08335
1447839_x_at	Adm	adrenomedullin	2.07526
1447851_x_at	Atp10a	ATPase, class V, type 10A	1.05494
1447863_s_at	Nr4a2	nuclear receptor subfamily 4, group A, member 2	1.31175
1447930_at	Baz1a	bromodomain adjacent to zinc finger domain 1A	1.59349
1447936_at	---	---	1.06205
1447967_at	Tmem69	transmembrane protein 69	1.2434
1448014_s_at	Usp24	ubiquitin specific peptidase 24	1.02822
1448033_at	Tatdn1	TatD DNase domain containing 1	1.28012
1448117_at	Kitl	kit ligand	1.02571
1448123_s_at	Tgfbi	transforming growth factor, beta induced	1.27989
1448162_at	Vcam1	vascular cell adhesion molecule 1	1.40116
1448194_a_at	H19	H19 fetal liver mRNA	1.79542
1448205_at	Ccnb1	cyclin B1	1.05287
1448213_at	Anxa1	annexin A1	1.39265
1448228_at	Lox	lysyl oxidase	1.88529
1448229_s_at	Ccnd2	cyclin D2	1.61702
1448265_x_at	Mpzl2	myelin protein zero-like 2	1.02528
1448271_a_at	Ddx21	DEAD (Asp-Glu-Ala-Asp) box polypeptide 21	1.33826
1448306_at	Nfkbia	nuclear factor of kappa light polypeptide gene enhancer in B-cells inhibitor, alpha	1.33271
1448310_at	Ick	intestinal cell kinase	1.00497
1448325_at	Myd116	myeloid differentiation primary response gene 116	1.15021
1448383_at	Mmp14	matrix metallopeptidase 14 (membrane-inserted)	1.49679
1448414_at	Rad1	RAD1 homolog (S. pombe)	1.00629
1448415_a_at	Sema3b	sema domain, immunoglobulin domain (Ig), short basic domain, secreted, (semaphorin) 3B	1.24735
1448432_at	Plcd1	phospholipase C, delta 1	1.3969
1448433_a_at	Pcolce	procollagen C-endopeptidase enhancer protein	1.05606
1448436_a_at	Irf1	interferon regulatory factor 1	1.23061
1448520_at	Dclre1b	DNA cross-link repair 1B, PSO2 homolog (S. cerevisiae)	1.2155
1448529_at	Thbd	thrombomodulin	1.53352
1448535_at	Elp4	elongation protein 4 homolog (S. cerevisiae)	1.0195
1448562_at	Upp1	uridine phosphorylase 1	1.22656
1448571_a_at	Gmfb	glia maturation factor, beta	1.05514
1448596_at	Slc6a8	solute carrier family 6 (neurotransmitter transporter, creatine), member 8	1.09634
1448648_at	Fam114a1	family with sequence similarity 114, member A1	1.21318
1448649_at	Enpep	glutamyl aminopeptidase	1.34043
1448659_at	Casp7	caspase 7	1.22153
1448742_at	Snai1	snail homolog 1 (Drosophila)	1.02851
1448754_at	Rbp1	retinol binding protein 1, cellular	1.29223
1448755_at	Col15a1	collagen, type XV, alpha 1	1.05471
1448793_a_at	Sdc4	syndecan 4	1.40817
1448814_at	Gab1	growth factor receptor bound protein 2-associated protein 1	1.06162
1448818_at	Wnt5a	wingless-related MMTV integration site 5A	1.43246
1448844_at	Cyb5b	cytochrome b5 type B	1.03952
1448894_at	Akr1b8	aldo-keto reductase family 1, member B8	2.05309
1448950_at	Il1r1	interleukin 1 receptor, type I	1.71165
1448982_at	Klk6	kallikrein related-peptidase 6	1.49913
1449002_at	Phlda3	pleckstrin homology-like domain, family A, member 3	1.77135
1449005_at	Slc16a3	solute carrier family 16 (monocarboxylic acid transporters), member 3	1.01741
1449006_at	Gla	galactosidase, alpha	1.34007
1449007_at	Btg3 /// EG654432 /// LOC100048453	B-cell translocation gene 3 /// predicted gene, EG654432 /// similar to BTG3	1.01558
1449009_at	OTTMUSG00000005523 /// Tgtp	predicted gene, OTTMUSG00000005523 /// T-cell specific GTPase	1.58261
1449022_at	Nes	nestin	1.68333
1449031_at	Cited1	Cbp/p300-interacting transactivator with Glu/Asp-rich carboxy-terminal domain 1	1.66778
1449073_at	Flnc	filamin C, gamma	3.9959
1449107_at	Nudt4	nudix (nucleoside diphosphate linked moiety X)-type motif 4	1.54094
1449124_at	Rgl1	ral guanine nucleotide dissociation stimulator,-like 1	1.01538
1449145_a_at	Cav1	caveolin 1, caveolae protein	1.5918
1449154_at	Col11a1	collagen, type XI, alpha 1	2.88331
1449169_at	Has2	hyaluronan synthase 2	1.61859
1449187_at	Pdgfa	platelet derived growth factor, alpha	1.03301
1449188_at	Midn	midnolin	1.17917
1449193_at	Cd5l	CD5 antigen-like	1.63222
1449195_s_at	Cxcl16	chemokine (C-X-C motif) ligand 16	1.10588
1449199_at	Muc1	mucin 1, transmembrane	1.06769
1449203_at	Slco1a5	solute carrier organic anion transporter family, member 1a5	1.39295
1449226_at	Hic1	hypermethylated in cancer 1	1.14622
1449360_at	Csf2rb2	colony stimulating factor 2 receptor, beta 2, low-affinity (granulocyte-macrophage)	1.0594
1449363_at	Atf3	activating transcription factor 3	1.52188
1449370_at	Sox4	SRY-box containing gene 4	1.00929
1449390_at	Gpatch4	G patch domain containing 4	1.1306
1449399_a_at	Il1b	interleukin 1 beta	2.027
1449408_at	Jam2	junction adhesion molecule 2	1.2181
1449449_at	Ptges	prostaglandin E synthase	1.0249
1449483_at	Polk	polymerase (DNA directed), kappa	1.32428
1449554_at	Tle3	transducin-like enhancer of split 3, homolog of Drosophila E(spl)	1.05105
1449559_at	LOC100046255 /// Msx2	similar to homeobox protein /// homeobox, msh-like 2	1.28174
1449585_at	Il1rap	interleukin 1 receptor accessory protein	1.16324
1449590_a_at	Mras	muscle and microspikes RAS	1.23773
1449591_at	Casp4 /// LOC100044206	caspase 4, apoptosis-related cysteine peptidase /// hypothetical protein LOC100044206	1.63661
1449632_s_at	Fkbp10	FK506 binding protein 10	1.46111
1449682_s_at	Tubb2a-ps2 /// Tubb2b	tubulin, beta 2a, pseudogene 2 /// tubulin, beta 2b	1.36171
1449730_s_at	Fzd3	frizzled homolog 3 (Drosophila)	1.00945
1449773_s_at	Gadd45b	growth arrest and DNA-damage-inducible 45 beta	1.85469
1449792_at	---	---	1.09304
1449823_at	Dach2	dachshund 2 (Drosophila)	1.04357
1449824_at	Prg4	proteoglycan 4 (megakaryocyte stimulating factor, articular superficial zone protein)	1.34463
1449901_a_at	Map3k6	mitogen-activated protein kinase kinase kinase 6	1.1069
1449911_at	Lag3	lymphocyte-activation gene 3	1.6825
1449914_at	Ribc1	RIB43A domain with coiled-coils 1	1.21965
1449946_a_at	Zfp593	zinc finger protein 593	1.08672
1449976_a_at	Gpr35	G protein-coupled receptor 35	1.55088
1449991_at	Cd244	CD244 natural killer cell receptor 2B4	1.46421
1450016_at	Ccng1	cyclin G1	1.93635
1450017_at	Ccng1	cyclin G1	1.49915
1450061_at	Enc1	ectodermal-neural cortex 1	1.20628
1450135_at	Fzd3	frizzled homolog 3 (Drosophila)	1.05597
1450165_at	Slfn2	schlafen 2	1.13028
1450206_at	Dlc1	deleted in liver cancer 1	1.37278
1450262_at	Clcf1	cardiotrophin-like cytokine factor 1	2.4891
1450326_at	Shc3	src homology 2 domain-containing transforming protein C3	1.18404
1450392_at	Abca1	ATP-binding cassette, sub-family A (ABC1), member 1	1.92119
1450506_a_at	Aen	apoptosis enhancing nuclease	1.85825
1450537_at	Mid2	midline 2	1.28809
1450607_s_at	Ucn2	urocortin 2	2.18543
1450625_at	Col5a2	collagen, type V, alpha 2	1.50849
1450658_at	Adamts5 /// LOC100048332	a disintegrin-like and metallopeptidase (reprolysin type) with thrombospondin type 1 motif, 5 (aggrecanase-2) /// similar to a disintegrin-like and metalloprotease (reprolysin type) with thrombospondin type 1 motif, 5 (aggrecanase-2)	2.39164
1450716_at	Adamts1	a disintegrin-like and metallopeptidase (reprolysin type) with thrombospondin type 1 motif, 1	1.39349
1450722_at	Nup50	nucleoporin 50	1.01612
1450745_at	C1galt1	core 1 synthase, glycoprotein-N-acetylgalactosamine 3-beta-galactosyltransferase, 1	1.08323
1450750_a_at	Nr4a2	nuclear receptor subfamily 4, group A, member 2	1.5766
1450759_at	Bmp6	bone morphogenetic protein 6	1.99696
1450767_at	Nedd9	neural precursor cell expressed, developmentally down-regulated gene 9	1.88141
1450780_s_at	Hmga2	high mobility group AT-hook 2	1.06513
1450783_at	Ifit1	interferon-induced protein with tetratricopeptide repeats 1	1.16311
1450786_x_at	Pdlim5	PDZ and LIM domain 5	1.15217
1450826_a_at	Saa3	serum amyloid A 3	2.44727
1450828_at	Synpo2	synaptopodin 2	1.13628
1450843_a_at	Serpinh1	serine (or cysteine) peptidase inhibitor, clade H, member 1	1.2529
1450855_at	Arvcf	armadillo repeat gene deleted in velo-cardio-facial syndrome	1.40515
1450857_a_at	Col1a2	collagen, type I, alpha 2	1.27845
1450944_at	Cspg4	chondroitin sulfate proteoglycan 4	1.08172
1450958_at	Tm4sf1	transmembrane 4 superfamily member 1	2.19065
1450960_at	Igfbpl1	insulin-like growth factor binding protein-like 1	1.01313
1450971_at	Gadd45b	growth arrest and DNA-damage-inducible 45 beta	1.96945
1451006_at	Xdh	xanthine dehydrogenase	1.13803
1451021_a_at	Klf5	Kruppel-like factor 5	2.78401
1451042_a_at	Mina	myc induced nuclear antigen	1.05873
1451047_at	Itm2a	integral membrane protein 2A	1.09856
1451100_a_at	Cdv3	carnitine deficiency-associated gene expressed in ventricle 3	1.41306
1451171_at	2310008H04Rik	RIKEN cDNA 2310008H04 gene	3.71641
1451186_at	Aen	apoptosis enhancing nuclease	1.7166
1451233_at	Traf2	Tnf receptor-associated factor 2	1.04896
1451246_s_at	Aurkb	aurora kinase B	1.1101
1451270_at	Dusp18	dual specificity phosphatase 18	1.14914
1451314_a_at	Vcam1	vascular cell adhesion molecule 1	2.67551
1451362_at	Rab7l1	RAB7, member RAS oncogene family-like 1	1.10862
1451377_a_at	Aaas	achalasia, adrenocortical insufficiency, alacrimia	1.00753
1451382_at	Chac1	ChaC, cation transport regulator-like 1 (E. coli)	2.24474
1451415_at	1810011O10Rik	RIKEN cDNA 1810011O10 gene	1.06619
1451416_a_at	Tgm1	transglutaminase 1, K polypeptide	3.0931
1451463_at	Prr5	proline rich 5 (renal)	1.11728
1451479_a_at	Tmem53	transmembrane protein 53	1.00272
1451508_at	Larp2	La ribonucleoprotein domain family, member 2	1.17207
1451538_at	Sox9	SRY-box containing gene 9	1.14974
1451552_at	Lipt1	lipoyltransferase 1	1.00862
1451596_a_at	Sphk1	sphingosine kinase 1	1.23712
1451599_at	Sesn2	sestrin 2	1.0817
1451631_at	Rprd1a	regulation of nuclear pre-mRNA domain containing 1A	1.25545
1451644_a_at	0610037M15Rik /// H2-gs10 /// H2-L /// H2-Q1 /// H2-Q6 /// LOC100044307 /// LOC676708	RIKEN cDNA 0610037M15 gene /// MHC class I like protein GS10 /// histocompatibility 2, D region /// histocompatibility 2, Q region locus 1 /// histocompatibility 2, Q region locus 6 /// hypothetical protein LOC100044307 /// similar to H-2 class I histocompatibility antigen, L-D alpha chain precursor	1.74128
1451648_a_at	Folr2	folate receptor 2 (fetal)	1.48839
1451691_at	Ednra	endothelin receptor type A	2.11599
1451696_at	Zfp64	zinc finger protein 64	1.03277
1451715_at	Mafb	v-maf musculoaponeurotic fibrosarcoma oncogene family, protein B (avian)	1.3785
1451751_at	Ddit4l	DNA-damage-inducible transcript 4-like	3.34457
1451758_at	Lamc3	laminin gamma 3	1.12253
1451798_at	Il1rn	interleukin 1 receptor antagonist	1.32737
1451809_s_at	Rwdd3	RWD domain containing 3	1.01214
1451835_at	Sox21	SRY-box containing gene 21	1.08793
1451843_a_at	Ggta1	glycoprotein galactosyltransferase alpha 1, 3	1.13217
1451873_a_at	Smad5	MAD homolog 5 (Drosophila)	1.1811
1451891_a_at	Dysf	dysferlin	1.15073
1451905_a_at	Mx1	myxovirus (influenza virus) resistance 1	1.29549
1451977_at	Dyrk1a	dual-specificity tyrosine-(Y)-phosphorylation regulated kinase 1a	1.13333
1451983_at	Irx1	Iroquois related homeobox 1 (Drosophila)	1.03164
1451985_at	Lrrk1	leucine-rich repeat kinase 1	1.08522
1451986_s_at	Lrrk1	leucine-rich repeat kinase 1	1.21649
1452013_at	Atp10a	ATPase, class V, type 10A	1.34138
1452029_a_at	Purg	purine-rich element binding protein G	1.05048
1452035_at	Col4a1	collagen, type IV, alpha 1	1.11035
1452086_at	Trmt5	TRM5 tRNA methyltransferase 5 homolog (S. cerevisiae)	1.04124
1452217_at	Ahnak	AHNAK nucleoprotein (desmoyokin)	1.05892
1452226_at	LOC100047340 /// Rcc2	hypothetical protein LOC100047340 /// regulator of chromosome condensation 2	1.31002
1452242_at	Cep55	centrosomal protein 55	1.13844
1452298_a_at	Myo5b	myosin Vb	1.75521
1452324_at	Pvt1	plasmacytoma variant translocation 1	1.89671
1452394_at	Cars	cysteinyl-tRNA synthetase	1.05291
1452413_at	C230081A13Rik	RIKEN cDNA C230081A13 gene	1.38746
1452414_s_at	Ccdc86	coiled-coil domain containing 86	1.13487
1452415_at	Actn1	actinin, alpha 1	1.01826
1452483_a_at	Cd44	CD44 antigen	2.06826
1452519_a_at	Zfp36	zinc finger protein 36	1.39963
1452605_at	Thnsl1	threonine synthase-like 1 (bacterial)	1.28008
1452670_at	Myl9	myosin, light polypeptide 9, regulatory	1.19066
1452717_at	Slc25a24	solute carrier family 25 (mitochondrial carrier, phosphate carrier), member 24	1.05745
1452803_at	Glipr2	GLI pathogenesis-related 2	1.58256
1452847_at	2410008K03Rik	RIKEN cDNA 2410008K03 gene	1.10844
1452879_at	Synpo2	synaptopodin 2	1.25459
1452904_at	1700026L06Rik	RIKEN cDNA 1700026L06 gene	1.12971
1452961_at	1200009O22Rik	RIKEN cDNA 1200009O22 gene	1.21032
1453048_at	Nhlrc2	NHL repeat containing 2	1.1825
1453119_at	Otud1	OTU domain containing 1	1.12668
1453136_at	Fbxo30	F-box protein 30	1.10622
1453165_at	Mettl4	methyltransferase like 4	1.39802
1453176_a_at	4933404M02Rik	RIKEN cDNA 4933404M02 gene	1.2095
1453187_at	Ociad2	OCIA domain containing 2	1.53388
1453192_at	Fam101a	family with sequence similarity 101, member A	2.25214
1453201_at	Rassf10	Ras association (RalGDS/AF-6) domain family (N-terminal) member 10	1.09757
1453226_at	3000004C01Rik	RIKEN cDNA 3000004C01 gene	1.10886
1453228_at	Stx11	syntaxin 11	2.21497
1453274_at	Ccdc103	coiled-coil domain containing 103	1.1937
1453309_at	9330179D12Rik	RIKEN cDNA 9330179D12 gene	1.43651
1453341_a_at	Tmem202	transmembrane protein 202	1.11851
1453360_a_at	Tex9	testis expressed gene 9	1.03256
1453487_at	Dhdh	dihydrodiol dehydrogenase (dimeric)	1.19655
1453593_at	Vgll3	vestigial like 3 (Drosophila)	2.77302
1453757_at	Herc5	hect domain and RLD 5	1.23449
1453771_at	Gulp1	GULP, engulfment adaptor PTB domain containing 1	1.37006
1453851_a_at	Gadd45g	growth arrest and DNA-damage-inducible 45 gamma	1.02606
1453997_a_at	Nes	nestin	1.3305
1454000_s_at	4930578N16Rik	RIKEN cDNA 4930578N16 gene	1.09346
1454002_at	---	---	1.01352
1454102_at	5031425E22Rik	RIKEN cDNA 5031425E22 gene	1.07609
1454159_a_at	Igfbp2	insulin-like growth factor binding protein 2	1.61283
1454197_a_at	Ccdc86	coiled-coil domain containing 86	1.30961
1454460_at	5730433N10Rik	RIKEN cDNA 5730433N10 gene	1.44029
1454592_at	9430012M22Rik	RIKEN cDNA 9430012M22 gene	1.20365
1454795_at	Cobll1	Cobl-like 1	1.1058
1454799_at	Agpat9	1-acylglycerol-3-phosphate O-acyltransferase 9	1.53166
1454830_at	Fbn2	fibrillin 2	1.26983
1454933_at	Fam176b	family with sequence similarity 176, member B	1.01533
1454963_at	E430028B21Rik	RIKEN cDNA E430028B21 gene	1.3497
1454992_at	Slc7a1	solute carrier family 7 (cationic amino acid transporter, y+ system), member 1	1.42861
1454997_at	Msrb3	methionine sulfoxide reductase B3	1.01176
1455034_at	Nr4a2	nuclear receptor subfamily 4, group A, member 2	1.47414
1455090_at	Angptl2	angiopoietin-like 2	1.24427
1455122_at	Ptchd2	patched domain containing 2	1.26072
1455157_a_at	Fam38a	family with sequence similarity 38, member A	1.11184
1455247_at	Amotl1	angiomotin-like 1	1.03925
1455251_at	Itga1	integrin alpha 1	1.0829
1455279_at	Gm1060	gene model 1060, (NCBI)	1.90238
1455309_at	Ano6	anoctamin 6	1.07885
1455359_at	Ptpn14	protein tyrosine phosphatase, non-receptor type 14	1.38573
1455379_at	Dnali1	dynein, axonemal, light intermediate polypeptide 1	1.59746
1455494_at	Col1a1	collagen, type I, alpha 1	1.13552
1455627_at	Col8a1	collagen, type VIII, alpha 1	1.59468
1455660_at	Csf2rb	colony stimulating factor 2 receptor, beta, low-affinity (granulocyte-macrophage)	1.02288
1455688_at	Ddr2	discoidin domain receptor family, member 2	1.06375
1455689_at	Fzd10	frizzled homolog 10 (Drosophila)	1.48672
1455735_at	Ap1s3	adaptor-related protein complex AP-1, sigma 3	1.35125
1455738_at	Ccdc55	coiled-coil domain containing 55	1.12314
1455812_x_at	Vasn	vasorin	1.66788
1455820_x_at	Scarb1	scavenger receptor class B, member 1	1.29228
1455881_at	Ier5l	immediate early response 5-like	1.51407
1455899_x_at	Socs3	suppressor of cytokine signaling 3	1.95234
1455956_x_at	Ccnd2	cyclin D2	1.47835
1455966_s_at	Nudt21	nudix (nucleoside diphosphate linked moiety X)-type motif 21	2.68677
1455978_a_at	Matn2	matrilin 2	1.04198
1456077_x_at	Cdc25c	cell division cycle 25 homolog C (S. pombe)	1.14885
1456212_x_at	Socs3	suppressor of cytokine signaling 3	2.03315
1456225_x_at	Trib3	tribbles homolog 3 (Drosophila)	2.14057
1456250_x_at	Tgfbi	transforming growth factor, beta induced	1.24178
1456280_at	Clspn	claspin homolog (Xenopus laevis)	1.17484
1456343_at	Slc35f1	solute carrier family 35, member F1	1.48735
1456344_at	Tnc	Tenascin C (Tnc), mRNA	2.21377
1456363_at	St7l	Suppression of tumorigenicity 7-like (St7l), mRNA	1.36862
1456404_at	Adamts5 /// LOC100048332	a disintegrin-like and metallopeptidase (reprolysin type) with thrombospondin type 1 motif, 5 (aggrecanase-2) /// similar to a disintegrin-like and metalloprotease (reprolysin type) with thrombospondin type 1 motif, 5 (aggrecanase-2)	2.58456
1456518_at	4930422I07Rik	RIKEN cDNA 4930422I07 gene	1.04897
1456605_at	Cebpd	CCAAT/enhancer binding protein (C/EBP), delta (Cebpd), mRNA	1.85484
1456670_at	A930007A09Rik	RIKEN cDNA A930007A09 gene	1.14294
1456676_a_at	Pfkfb3	6-phosphofructo-2-kinase/fructose-2,6-biphosphatase 3	1.03853
1456733_x_at	Serpinh1	serine (or cysteine) peptidase inhibitor, clade H, member 1	1.30781
1456844_at	Camk2d	calcium/calmodulin-dependent protein kinase II, delta	1.35373
1456875_at	1810013L24Rik	RIKEN cDNA 1810013L24 gene	1.10433
1457140_s_at	Rassf10	Ras association (RalGDS/AF-6) domain family (N-terminal) member 10	1.68778
1457321_at	D130037M23Rik	RIKEN cDNA D130037M23 gene	1.08408
1457644_s_at	Cxcl1	chemokine (C-X-C motif) ligand 1	1.87113
1457670_s_at	Lmna	lamin A	1.03353
1457676_at	Tirap	toll-interleukin 1 receptor (TIR) domain-containing adaptor protein	1.14723
1457687_at	Bcl2	B-cell leukemia/lymphoma 2	1.05783
1457693_a_at	6430537H07Rik	RIKEN cDNA 6430537H07 gene	1.00485
1457779_at	1110046J04Rik	RIKEN cDNA 1110046J04 gene	1.15099
1457780_at	Stx11	syntaxin 11	1.56906
1457791_at	B830008H07Rik	RIKEN cDNA B830008H07 gene	1.04208
1457823_at	Cyr61	cysteine rich protein 61	3.01263
1457915_at	4833442J19Rik	RIKEN cDNA 4833442J19 gene	1.20965
1457977_at	2310005N01Rik	RIKEN cDNA 2310005N01 gene (2310005N01Rik), mRNA	1.2061
1458012_at	Dach2	dachshund 2 (Drosophila)	1.4454
1458019_at	---	---	1.20876
1458268_s_at	Igfbp3	insulin-like growth factor binding protein 3	2.08707
1458302_at	---	---	1.16571
1458374_at	C79407	expressed sequence C79407	1.02905
1458386_at	C030009J22Rik	RIKEN cDNA C030009J22 gene	1.30995
1458602_at	Bbx	bobby sox homolog (Drosophila)	1.15665
1458882_at	Serpinb8	serine (or cysteine) peptdiase inhibitor, clade B, member 8	2.10681
1458996_at	Itga5	integrin alpha 5 (fibronectin receptor alpha)	1.26238
1459448_at	Cyb5r2	cytochrome b5 reductase 2	1.59368
1459546_s_at	Enpp1	ectonucleotide pyrophosphatase/phosphodiesterase 1	1.09877
1459592_a_at	Ppp1r13l	protein phosphatase 1, regulatory (inhibitor) subunit 13 like	1.02953
1459593_x_at	Ppp1r13l	protein phosphatase 1, regulatory (inhibitor) subunit 13 like	1.20815
1459747_at	---	---	1.164
1459894_at	Iqgap2	IQ motif containing GTPase activating protein 2	1.51176
1459902_at	2700007P21Rik	RIKEN cDNA 2700007P21 gene	1.20865
1459971_at	---	---	1.29777
1460011_at	Cyp26b1	cytochrome P450, family 26, subfamily b, polypeptide 1	1.61438
1460199_a_at	Pafah1b1	platelet-activating factor acetylhydrolase, isoform 1b, beta1 subunit	1.13917
1460208_at	Fbn1	fibrillin 1	1.00774
1460227_at	Timp1	tissue inhibitor of metalloproteinase 1	2.04982
1460251_at	Fas	Fas (TNF receptor superfamily member 6)	1.63458
1460259_s_at	Clca1 /// Clca2	chloride channel calcium activated 1 /// chloride channel calcium activated 2	3.08237
1460302_at	Thbs1	thrombospondin 1	1.18331
1460317_s_at	Gna13	guanine nucleotide binding protein, alpha 13	1.09633
1460348_at	Mad2l2	MAD2 mitotic arrest deficient-like 2 (yeast)	1.02689
1460447_at	Pus7l	pseudouridylate synthase 7 homolog (S. cerevisiae)-like	1.10139
1460467_at	Iqcg	IQ motif containing G	1.60105
1460510_a_at	Coq10b	coenzyme Q10 homolog B (S. cerevisiae)	1.27174
1460600_at	AA414768	expressed sequence AA414768	1.12882
1460602_at	Dlc1	deleted in liver cancer 1	1.22487
1460661_at	S1pr3	sphingosine-1-phosphate receptor 3	3.98486
1460732_a_at	Ppl	periplakin	1.6031
ID	Gene.Symbol	Gene.Title	Fold change
DOWNREGULATED
1415885_at	Chgb	chromogranin B	-1.42118
1415900_a_at	Kit	kit oncogene	-3.13564
1415932_x_at	Atp9a	ATPase, class II, type 9A	-1.16758
1415958_at	Slc2a4	solute carrier family 2 (facilitated glucose transporter), member 4	-1.3266
1415959_at	Slc2a4	solute carrier family 2 (facilitated glucose transporter), member 4	-1.07178
1416023_at	Fabp3	fatty acid binding protein 3, muscle and heart	-1.11494
1416055_at	1810008N23Rik /// Amy2 /// Amy2-1 /// Amy2-2 /// OTTMUSG00000022430 /// OTTMUSG00000022431 /// OTTMUSG00000022433 /// OTTMUSG00000022462	RIKEN cDNA 1810008N23 gene /// amylase 2, pancreatic /// amylase 2-1, pancreatic /// amylase 2-2, pancreatic /// predicted gene, OTTMUSG00000022430 /// predicted gene, OTTMUSG00000022431 /// predicted gene, OTTMUSG00000022433 /// predicted gene, OTTMUSG00000022462	-1.26071
1416097_at	Lrrc4	leucine rich repeat containing 4	-1.15584
1416098_at	Syngr3	synaptogyrin 3	-1.3443
1416107_at	Nsg2	neuron specific gene family member 2	-1.61521
1416114_at	Sparcl1	SPARC-like 1	-1.2807
1416302_at	Ebf1	early B-cell factor 1	-1.18885
1416313_at	Mllt11	myeloid/lymphoid or mixed-lineage leukemia (trithorax homolog, Drosophila); translocated to, 11	-1.09286
1416316_at	Slc27a2	solute carrier family 27 (fatty acid transporter), member 2	-1.31837
1416318_at	Serpinb1a	serine (or cysteine) peptidase inhibitor, clade B, member 1a	-1.76039
1416361_a_at	Dync1i1	dynein cytoplasmic 1 intermediate chain 1	-2.34772
1416482_at	Ttc3	tetratricopeptide repeat domain 3	-1.03707
1416483_at	Ttc3	tetratricopeptide repeat domain 3	-1.01187
1416484_at	Ttc3	tetratricopeptide repeat domain 3	-1.04938
1416523_at	Rnase1	ribonuclease, RNase A family, 1 (pancreatic)	-1.24417
1416560_at	Slc13a3	solute carrier family 13 (sodium-dependent dicarboxylate transporter), member 3	-1.39809
1416561_at	Gad1	glutamic acid decarboxylase 1	-2.00063
1416562_at	Gad1	glutamic acid decarboxylase 1	-2.7683
1416688_at	Snap91	synaptosomal-associated protein 91	-1.03743
1416702_at	Serpini1	serine (or cysteine) peptidase inhibitor, clade I, member 1	-2.09613
1416710_at	Arl13a /// Tmem35	ADP-ribosylation factor-like 13A /// transmembrane protein 35	-1.52421
1416753_at	Prkar1b	protein kinase, cAMP dependent regulatory, type I beta	-1.2747
1416785_at	Kcnip1	Kv channel-interacting protein 1	-1.13617
1416845_at	Tmem132a	transmembrane protein 132A	-1.99049
1416896_at	Rps6ka1	ribosomal protein S6 kinase polypeptide 1	-1.08591
1416956_at	Kcnab2	potassium voltage-gated channel, shaker-related subfamily, beta member 2	-1.07815
1416965_at	Pcsk1n	proprotein convertase subtilisin/kexin type 1 inhibitor	-1.02344
1417003_at	0610012G03Rik	RIKEN cDNA 0610012G03 gene	-1.09487
1417005_at	Klc1	kinesin light chain 1	-1.17652
1417050_at	C1qtnf4	C1q and tumor necrosis factor related protein 4	-1.84121
1417066_at	Cabc1	chaperone, ABC1 activity of bc1 complex like (S. pombe)	-1.1883
1417089_a_at	Ckmt1	creatine kinase, mitochondrial 1, ubiquitous	-2.30725
1417121_at	Gabra6	gamma-aminobutyric acid (GABA-A) receptor, subunit alpha 6	-1.6563
1417147_at	Fam69b	family with sequence similarity 69, member B	-1.06234
1417151_a_at	Ntsr2	neurotensin receptor 2	-2.05419
1417155_at	Mycn	v-myc myelocytomatosis viral related oncogene, neuroblastoma derived (avian)	-1.43328
1417160_s_at	Expi	extracellular proteinase inhibitor	-3.24928
1417178_at	Gipc2	GIPC PDZ domain containing family, member 2	-1.06318
1417214_at	Rab27b	RAB27b, member RAS oncogene family	-1.05111
1417279_at	Itpr1	inositol 1,4,5-triphosphate receptor 1	-1.27745
1417283_at	Lynx1	Ly6/neurotoxin 1	-1.45342
1417297_at	Itpr3	inositol 1,4,5-triphosphate receptor 3	-1.31155
1417343_at	Fxyd6	FXYD domain-containing ion transport regulator 6	-2.26706
1417355_at	Peg3	paternally expressed 3	-1.29966
1417356_at	Peg3	paternally expressed 3	-1.21022
1417388_at	Bex2	brain expressed X-linked 2	-1.514
1417413_at	Cuzd1	CUB and zona pellucida-like domains 1	-1.09167
1417414_at	2003-09-01	septin 3	-1.91731
1417428_at	Gng3	guanine nucleotide binding protein (G protein), gamma 3	-1.58817
1417481_at	Ramp1	receptor (calcitonin) activity modifying protein 1	-1.04318
1417489_at	Npy2r	neuropeptide Y receptor Y2	-1.1595
1417529_at	Rab33a	RAB33A, member of RAS oncogene family	-1.41127
1417577_at	Trpc3	transient receptor potential cation channel, subfamily C, member 3	-1.13539
1417580_s_at	LOC100044204 /// Selenbp1	hypothetical protein LOC100044204 /// selenium binding protein 1	-1.20713
1417600_at	Slc15a2	solute carrier family 15 (H+/peptide transporter), member 2	-1.19568
1417629_at	Prodh	proline dehydrogenase	-1.52011
1417653_at	Pvalb	parvalbumin	-1.34736
1417672_at	Slc4a10	solute carrier family 4, sodium bicarbonate cotransporter-like, member 10	-1.58934
1417708_at	Syt3	synaptotagmin III	-1.55338
1417746_at	Cplx1	complexin 1	-1.75805
1417747_at	Cplx1	complexin 1	-1.70742
1417783_at	Als2	amyotrophic lateral sclerosis 2 (juvenile) homolog (human)	-1.021
1417799_at	Atp6v1g2	ATPase, H+ transporting, lysosomal V1 subunit G2	-1.54984
1417802_at	1110032A04Rik	RIKEN cDNA 1110032A04 gene	-2.82412
1417803_at	1110032A04Rik	RIKEN cDNA 1110032A04 gene	-2.54197
1417814_at	Pla2g5	phospholipase A2, group V	-1.27448
1417829_a_at	Rab15	RAB15, member RAS oncogene family	-1.52048
1417843_s_at	Eps8l2	EPS8-like 2	-1.3988
1417890_at	Pdxp	pyridoxal (pyridoxine, vitamin B6) phosphatase	-1.58207
1417901_a_at	Ica1	islet cell autoantigen 1	-1.10296
1417937_at	Dact1	dapper homolog 1, antagonist of beta-catenin (xenopus)	-1.69742
1417956_at	Cidea	cell death-inducing DNA fragmentation factor, alpha subunit-like effector A	-1.99674
1417988_at	Resp18	regulated endocrine-specific protein 18	-2.56954
1417994_a_at	Accn1	amiloride-sensitive cation channel 1, neuronal (degenerin)	-1.79629
1417995_at	Ptpn22	protein tyrosine phosphatase, non-receptor type 22 (lymphoid)	-3.33355
1418046_at	Nap1l2	nucleosome assembly protein 1-like 2	-1.26946
1418047_at	Neurod6	neurogenic differentiation 6	-1.53668
1418050_at	Gpld1	glycosylphosphatidylinositol specific phospholipase D1	-1.12238
1418053_at	Sncb	synuclein, beta	-2.5377
1418057_at	Tiam1	T-cell lymphoma invasion and metastasis 1	-1.72535
1418058_at	Eltd1	EGF, latrophilin seven transmembrane domain containing 1	-1.64862
1418061_at	Ltbp2	latent transforming growth factor beta binding protein 2	-1.36636
1418062_at	Eef1a2	eukaryotic translation elongation factor 1 alpha 2	-1.2242
1418085_at	Prkcz	protein kinase C, zeta	-1.08711
1418094_s_at	Car4	carbonic anhydrase 4	-4.44447
1418095_at	Smpx	small muscle protein, X-linked	-1.47663
1418100_at	A030009H04Rik	RIKEN cDNA A030009H04 gene	-1.86649
1418104_at	Nrip3	nuclear receptor interacting protein 3	-1.63438
1418117_at	Ndufs4	NADH dehydrogenase (ubiquinone) Fe-S protein 4	-1.25766
1418149_at	Chga	chromogranin A	-1.84205
1418161_at	Jph3	junctophilin 3	-1.42186
1418173_at	Krt25	keratin 25	-1.08384
1418177_at	Gabrg2	gamma-aminobutyric acid (GABA-A) receptor, subunit gamma 2	-2.71256
1418178_at	LOC100047943	similar to Ina protein	-1.04322
1418212_at	Omg	oligodendrocyte myelin glycoprotein	-1.0746
1418214_at	Klc2	kinesin light chain 2	-1.17605
1418238_at	Ivd	isovaleryl coenzyme A dehydrogenase	-1.06881
1418298_s_at	Dpysl4	dihydropyrimidinase-like 4	-1.45967
1418299_at	Dpysl4	dihydropyrimidinase-like 4	-1.19832
1418301_at	Irf6	interferon regulatory factor 6	-1.39227
1418311_at	Fn3k	fructosamine 3 kinase	-2.07732
1418314_a_at	A2bp1	ataxin 2 binding protein 1	-1.67
1418360_at	Rnf112	ring finger protein 112	-1.81844
1418414_at	Kcnh1	potassium voltage-gated channel, subfamily H (eag-related), member 1	-1.9228
1418452_at	Gng2	guanine nucleotide binding protein (G protein), gamma 2	-1.30543
1418472_at	Aspa	aspartoacylase	-1.5374
1418493_a_at	Snca	synuclein, alpha	-3.14904
1418497_at	Fgf13	fibroblast growth factor 13	-1.09094
1418507_s_at	Socs2	suppressor of cytokine signaling 2	-1.13628
1418544_at	Kcnip3	Kv channel interacting protein 3, calsenilin	-1.18024
1418551_at	Mybpc3	myosin binding protein C, cardiac	-2.79349
1418588_at	Nrsn1	neurensin 1	-2.93528
1418602_at	Cdh15	cadherin 15	-1.38962
1418611_at	Gpr162	G protein-coupled receptor 162	-1.42032
1418615_at	Astn1	astrotactin 1	-1.32413
1418683_at	Lin7b	lin-7 homolog B (C. elegans)	-1.12727
1418713_at	Pcbd1	pterin 4 alpha carbinolamine dehydratase/dimerization cofactor of hepatocyte nuclear factor 1 alpha (TCF1) 1	-1.12678
1418739_at	Sgk2	serum/glucocorticoid regulated kinase 2	-1.47905
1418743_a_at	LOC100047138 /// Tesc	similar to Tescalcin /// tescalcin	-1.62682
1418744_s_at	LOC100047138 /// Tesc	similar to Tescalcin /// tescalcin	-1.69113
1418746_at	Pnkd	paroxysmal nonkinesiogenic dyskinesia	-1.13865
1418785_at	Mapk8ip2	mitogen-activated protein kinase 8 interacting protein 2	-1.76942
1418791_at	Sh3gl2	SH3-domain GRB2-like 2	-1.28635
1418792_at	Sh3gl2	SH3-domain GRB2-like 2	-1.5373
1418810_at	Crhr1	corticotropin releasing hormone receptor 1	-2.63458
1418865_at	Zfp385a	zinc finger protein 385A	-1.01975
1418866_at	Cyp24a1	cytochrome P450, family 24, subfamily a, polypeptide 1	-1.18127
1418873_at	Sfxn4	sideroflexin 4	-1.00046
1418907_at	F5	coagulation factor V	-1.08299
1418921_at	Cadm3	cell adhesion molecule 3	-2.10305
1418922_at	Cadm3	cell adhesion molecule 3	-1.7617
1418934_at	Mab21l2	mab-21-like 2 (C. elegans)	-1.35747
1418954_at	Camkk1	calcium/calmodulin-dependent protein kinase kinase 1, alpha	-1.04691
1418983_at	Inadl	InaD-like (Drosophila)	-2.82097
1418984_at	Inadl	InaD-like (Drosophila)	-2.01653
1418995_at	Neurod2	neurogenic differentiation 2	-2.11521
1419044_at	Cntnap4	contactin associated protein-like 4	-2.75008
1419062_at	Epb4.1l3	erythrocyte protein band 4.1-like 3	-1.14401
1419077_at	Mpp3	membrane protein, palmitoylated 3 (MAGUK p55 subfamily member 3)	-1.62823
1419084_a_at	Pcp2	Purkinje cell protein 2 (L7)	-1.11356
1419137_at	Shank3	SH3/ankyrin domain gene 3	-1.6089
1419147_at	Rec8	REC8 homolog (yeast)	-1.59455
1419182_at	Svep1	sushi, von Willebrand factor type A, EGF and pentraxin domain containing 1	-1.27827
1419188_s_at	100039939 /// Ccl27a /// ENSMUSG00000066202 /// OTTMUSG00000011352	predicted gene, 100039939 /// chemokine (C-C motif) ligand 27A /// predicted gene, ENSMUSG00000066202 /// predicted gene, OTTMUSG00000011352	-1.34742
1419224_at	Cecr6	cat eye syndrome chromosome region, candidate 6 homolog (human)	-1.03033
1419225_at	Cacna2d3	calcium channel, voltage-dependent, alpha2/delta subunit 3	-2.4739
1419237_at	Usp29	ubiquitin specific peptidase 29	-1.411
1419269_at	Dut	deoxyuridine triphosphatase	-1.76551
1419292_at	Htra3	HtrA serine peptidase 3	-1.03152
1419328_at	Sema4f	sema domain, immunoglobulin domain (Ig), TM domain, and short cytoplasmic domain	-1.52373
1419341_at	Epha8	Eph receptor A8	-2.31486
1419344_at	Tcte1	t-complex-associated testis expressed 1	-2.52275
1419353_at	Dpm1	dolichol-phosphate (beta-D) mannosyltransferase 1	-1.05788
1419392_at	Pclo	piccolo (presynaptic cytomatrix protein)	-1.2147
1419406_a_at	Bcl11a	B-cell CLL/lymphoma 11A (zinc finger protein)	-1.17163
1419421_at	Ank1	ankyrin 1, erythroid	-1.28795
1419473_a_at	Cck	cholecystokinin	-1.00215
1419518_at	Tuba8	tubulin, alpha 8	-1.61207
1419538_at	Flt3	FMS-like tyrosine kinase 3	-1.00876
1419554_at	Cd47	CD47 antigen (Rh-related antigen, integrin-associated signal transducer)	-1.01094
1419580_at	Dlg4	discs, large homolog 4 (Drosophila)	-1.02389
1419588_at	Spag1	sperm associated antigen 1	-1.14323
1419608_a_at	Mia1	melanoma inhibitory activity 1	-2.03229
1419633_at	Uncx	UNC homeobox	-1.7442
1419651_at	Nkain1	Na+/K+ transporting ATPase interacting 1	-1.29429
1419652_s_at	Nkain1	Na+/K+ transporting ATPase interacting 1	-1.34389
1419672_at	Spock1	sparc/osteonectin, cwcv and kazal-like domains proteoglycan 1	-2.42228
1419673_at	Spock1	sparc/osteonectin, cwcv and kazal-like domains proteoglycan 1	-1.53788
1419700_a_at	Prom1	prominin 1	-1.65492
1419728_at	Cxcl5	chemokine (C-X-C motif) ligand 5	-1.51775
1419781_at	D630004N19Rik	RIKEN cDNA D630004N19 gene	-1.31467
1419801_x_at	---	---	-1.46217
1419851_at	Slc4a8	solute carrier family 4 (anion exchanger), member 8	-1.33825
1419890_at	---	---	-1.11206
1419896_at	BB001228	expressed sequence BB001228	-1.20227
1419909_at	Mphosph9	M-phase phosphoprotein 9	-1.12557
1419985_s_at	Ccdc69	coiled-coil domain containing 69	-1.26041
1420048_at	C78859	expressed sequence C78859	-1.47999
1420161_at	AA409749	expressed sequence AA409749	-1.04557
1420162_at	AA409749	expressed sequence AA409749	-1.36115
1420286_at	---	---	-1.17821
1420354_at	Cnnm1	cyclin M1	-1.62994
1420401_a_at	AB182283 /// LOC100046186 /// Ramp3	cDNA sequence AB182283 /// similar to receptor activity modifying protein 3 /// receptor (calcitonin) activity modifying protein 3	-1.15284
1420402_at	Atp2b2	ATPase, Ca++ transporting, plasma membrane 2	-1.35401
1420403_at	Atp2b2	ATPase, Ca++ transporting, plasma membrane 2	-1.02901
1420418_at	Syt2	synaptotagmin II	-2.16178
1420419_a_at	Otof	otoferlin	-1.28473
1420505_a_at	Stxbp1	syntaxin binding protein 1	-1.27786
1420506_a_at	Stxbp1	syntaxin binding protein 1	-1.63353
1420545_a_at	Chn1	chimerin (chimaerin) 1	-1.24423
1420596_at	Cacng2	calcium channel, voltage-dependent, gamma subunit 2	-1.83337
1420597_a_at	Cabp2	calcium binding protein 2	-1.44094
1420605_at	Mtag2	metastasis associated gene 2	-1.43992
1420655_at	Pnpla3	patatin-like phospholipase domain containing 3	-1.58758
1420667_at	Doc2b	double C2, beta	-1.51376
1420709_s_at	Dao	D-amino acid oxidase	-3.91288
1420718_at	Odz2	odd Oz/ten-m homolog 2 (Drosophila)	-1.00484
1420733_at	Cab39l	calcium binding protein 39-like	-1.02163
1420762_a_at	LOC100045903 /// Ybx2	similar to Y box protein 2 /// Y box protein 2	-1.32639
1420795_at	Fgf9	fibroblast growth factor 9	-1.12623
1420798_s_at	LOC100046214 /// Pcdha1 /// Pcdha10 /// Pcdha11 /// Pcdha12 /// Pcdha2 /// Pcdha3 /// Pcdha4 /// Pcdha5 /// Pcdha6 /// Pcdha7 /// Pcdha8 /// Pcdha9 /// Pcdha@ /// Pcdhac1 /// Pcdhac2 /// Pcdhgb2	similar to protocadherin alpha 11 /// protocadherin alpha 1 /// protocadherin alpha 10 /// protocadherin alpha 11 /// protocadherin alpha 12 /// protocadherin alpha 2 /// protocadherin alpha 3 /// protocadherin alpha 4 /// protocadherin alpha 5 /// protocadherin alpha 6 /// protocadherin alpha 7 /// protocadherin alpha 8 /// protocadherin alpha 9 /// protocadherin alpha cluster /// protocadherin …	-1.0488
1420818_at	Sla	src-like adaptor	-1.89591
1420819_at	Sla	src-like adaptor	-2.06857
1420877_at	2006-09-01	septin 6	-1.40914
1420884_at	Sln	sarcolipin	-2.95877
1420925_at	Tub	tubby candidate gene	-1.01166
1420955_at	Vsnl1	visinin-like 1	-2.10086
1420996_at	Plxna3	plexin A3	-1.14173
1421017_at	Nrg3	neuregulin 3	-1.43733
1421063_s_at	LOC100044139 /// Snrpn /// Snurf	similar to SNRPN upstream reading frame protein /// small nuclear ribonucleoprotein N /// SNRPN upstream reading frame	-1.15395
1421087_at	Per3	period homolog 3 (Drosophila)	-1.07766
1421129_a_at	Atp2a3	ATPase, Ca++ transporting, ubiquitous	-1.29233
1421137_a_at	Pkib	protein kinase inhibitor beta, cAMP dependent, testis specific	-1.38733
1421138_a_at	Pkib	protein kinase inhibitor beta, cAMP dependent, testis specific	-1.43932
1421175_at	Myt1l	myelin transcription factor 1-like	-1.92794
1421180_at	Lix1	limb expression 1 homolog (chicken)	-1.22971
1421190_at	Gabrb3	gamma-aminobutyric acid (GABA-A) receptor, subunit beta 3	-1.04551
1421192_a_at	Itsn1	intersectin 1 (SH3 domain protein 1A)	-1.15581
1421199_at	Dlg2	discs, large homolog 2 (Drosophila)	-1.04466
1421201_a_at	Tro	trophinin	-1.42454
1421255_a_at	Cabp1	calcium binding protein 1	-2.654
1421280_at	Gabra1	gamma-aminobutyric acid (GABA-A) receptor, subunit alpha 1	-1.98163
1421281_at	Gabra1	gamma-aminobutyric acid (GABA-A) receptor, subunit alpha 1	-2.36701
1421312_a_at	Kifc2	kinesin family member C2	-1.50479
1421348_a_at	Cend1	cell cycle exit and neuronal differentiation 1	-1.27998
1421349_x_at	Cend1	cell cycle exit and neuronal differentiation 1	-1.28706
1421369_a_at	Mab21l1	mab-21-like 1 (C. elegans)	-1.34807
1421425_a_at	Rcan2	regulator of calcineurin 2	-1.05908
1421446_at	Prkcc	protein kinase C, gamma	-1.40781
1421472_at	2900083I11Rik	RIKEN cDNA 2900083I11 gene	-1.81405
1421477_at	Cplx2	complexin 2	-1.35505
1421498_a_at	2010204K13Rik	RIKEN cDNA 2010204K13 gene	-1.19655
1421508_at	LOC100044065 /// Odz1	similar to odd Oz/ten-m homolog 1 (Drosophila) /// odd Oz/ten-m homolog 1 (Drosophila)	-1.6439
1421530_a_at	Grm8	glutamate receptor, metabotropic 8	-1.79021
1421545_a_at	Syne1	synaptic nuclear envelope 1	-1.45529
1421571_a_at	LOC100041546 /// LOC100045833 /// Ly6c1 /// Ly6c2	similar to Lymphocyte antigen 6C precursor (Ly-6C) /// similar to Lymphocyte antigen 6C precursor (Ly-6C) /// lymphocyte antigen 6 complex, locus C1 /// lymphocyte antigen 6 complex, locus C2	-1.06708
1421580_at	Cntnap1	contactin associated protein-like 1	-1.06004
1421698_a_at	Col19a1	collagen, type XIX, alpha 1	-1.2076
1421735_a_at	St8sia5	ST8 alpha-N-acetyl-neuraminide alpha-2,8-sialyltransferase 5	-1.487
1421739_a_at	Matk	megakaryocyte-associated tyrosine kinase	-1.62369
1421752_a_at	Serpinb5	serine (or cysteine) peptidase inhibitor, clade B, member 5	-1.2572
1421790_a_at	Kcnab3	potassium voltage-gated channel, shaker-related subfamily, beta member 3	-1.01025
1421830_at	Ak3l1 /// LOC100047616 /// OTTMUSG00000013175	adenylate kinase 3-like 1 /// similar to adenylate kinase 4 /// predicted gene, OTTMUSG00000013175	-1.21754
1421862_a_at	E130112N10Rik /// Vamp1	RIKEN cDNA E130112N10 gene /// vesicle-associated membrane protein 1	-1.07498
1421863_at	E130112N10Rik /// Vamp1	RIKEN cDNA E130112N10 gene /// vesicle-associated membrane protein 1	-1.83024
1421881_a_at	Elavl2	ELAV (embryonic lethal, abnormal vision, Drosophila)-like 2 (Hu antigen B)	-1.52052
1421882_a_at	Elavl2	ELAV (embryonic lethal, abnormal vision, Drosophila)-like 2 (Hu antigen B)	-1.94235
1421883_at	Elavl2	ELAV (embryonic lethal, abnormal vision, Drosophila)-like 2 (Hu antigen B)	-1.87973
1421941_at	Camk4	calcium/calmodulin-dependent protein kinase IV	-1.36137
1421944_a_at	Asgr1	asialoglycoprotein receptor 1	-2.57524
1421951_at	Lhx1	LIM homeobox protein 1	-1.37632
1421958_at	L1cam	L1 cell adhesion molecule	-1.09851
1421970_a_at	Gria2	glutamate receptor, ionotropic, AMPA2 (alpha 2)	-1.73361
1421978_at	Gad2	glutamic acid decarboxylase 2	-2.45385
1421990_at	Syt1	synaptotagmin I	-2.04315
1421992_a_at	Igfbp4	insulin-like growth factor binding protein 4	-1.19146
1421995_at	Tcfap2a	transcription factor AP-2, alpha	-1.97587
1421996_at	Tcfap2a	transcription factor AP-2, alpha	-2.16793
1422052_at	Cdh8	cadherin 8	-1.28277
1422130_at	Nptx1	neuronal pentraxin 1	-1.5187
1422155_at	Hist2h3c2	histone cluster 2, H3c2	-1.06166
1422158_at	Clstn2	calsyntenin 2	-1.51385
1422197_at	Kcna2	potassium voltage-gated channel, shaker-related subfamily, member 2	-1.87733
1422455_s_at	Nsf	N-ethylmaleimide sensitive fusion protein	-1.48212
1422456_at	Nsf	N-ethylmaleimide sensitive fusion protein	-1.29525
1422504_at	Glrb	glycine receptor, beta subunit	-1.03149
1422529_s_at	Casq2	calsequestrin 2	-1.46962
1422564_at	Actl6b	actin-like 6B	-2.28403
1422583_at	Rab3b	RAB3B, member RAS oncogene family	-1.81094
1422589_at	Rab3a	RAB3A, member RAS oncogene family	-1.46706
1422590_at	Cdk5	cyclin-dependent kinase 5	-1.06133
1422596_at	Nkain4	Na+/K+ transporting ATPase interacting 4	-1.88352
1422600_at	Rasgrf1	RAS protein-specific guanine nucleotide-releasing factor 1	-2.11508
1422625_at	LOC100046207 /// Ly6h	similar to Lymphocyte antigen 6H precursor (Ly-6H) /// lymphocyte antigen 6 complex, locus H	-1.2497
1422635_at	Ache	acetylcholinesterase	-1.17472
1422649_at	Cntn6	contactin 6	-2.16482
1422692_at	Sub1	SUB1 homolog (S. cerevisiae)	-1.42895
1422711_a_at	Pnck	pregnancy upregulated non-ubiquitously expressed CaM kinase	-2.87061
1422728_at	Inha	inhibin alpha	-1.50599
1422756_at	Slc32a1	solute carrier family 32 (GABA vesicular transporter), member 1	-2.39734
1422790_at	Nppc	natriuretic peptide precursor type C	-1.06853
1422798_at	Cntnap2	contactin associated protein-like 2	-2.58045
1422834_at	Kcnd2	potassium voltage-gated channel, Shal-related family, member 2	-1.33825
1422835_at	Kcnd2	potassium voltage-gated channel, Shal-related family, member 2	-1.12405
1422871_at	Kcnj12	potassium inwardly-rectifying channel, subfamily J, member 12	-1.26177
1422911_at	Cbln3	cerebellin 3 precursor protein	-3.59646
1422914_at	Sp5	trans-acting transcription factor 5	-2.18817
1422929_s_at	Atoh7	atonal homolog 7 (Drosophila)	-2.30565
1422945_a_at	Kif5c	kinesin family member 5C	-1.20442
1422948_s_at	Hist1h4a /// Hist1h4b /// Hist1h4c /// Hist1h4d /// Hist1h4f /// Hist1h4h /// Hist1h4i /// Hist1h4j /// Hist1h4k /// Hist1h4m /// Hist2h4 /// Hist4h4 /// LOC100041230	histone cluster 1, H4a /// histone cluster 1, H4b /// histone cluster 1, H4c /// histone cluster 1, H4d /// histone cluster 1, H4f /// histone cluster 1, H4h /// histone cluster 1, H4i /// histone cluster 1, H4j /// histone cluster 1, H4k /// histone cluster 1, H4m /// histone cluster 2, H4 /// histone cluster 4, H4 /// similar to histone H4	-1.16516
1422949_at	Nos1	nitric oxide synthase 1, neuronal	-1.02686
1422952_at	Ng23	Ng23 protein	-1.00274
1422973_a_at	Thrsp	thyroid hormone responsive SPOT14 homolog (Rattus)	-1.02035
1422977_at	Gp1bb	glycoprotein Ib, beta polypeptide	-1.06274
1422982_at	Ar	androgen receptor	-1.34053
1423019_at	Gjd2	gap junction protein, delta 2	-1.06064
1423084_at	B3galt2	UDP-Gal:betaGlcNAc beta 1,3-galactosyltransferase, polypeptide 2	-1.40933
1423150_at	Scg5	secretogranin V	-1.76563
1423172_at	Napb	N-ethylmaleimide sensitive fusion protein attachment protein beta	-1.63812
1423173_at	Napb	N-ethylmaleimide sensitive fusion protein attachment protein beta	-1.81483
1423183_at	100042529 /// Lgi1	predicted gene, 100042529 /// leucine-rich repeat LGI family, member 1	-1.22812
1423258_at	Syt9	synaptotagmin IX	-1.88583
1423270_at	Nedd4l	neural precursor cell expressed, developmentally down-regulated gene 4-like	-1.42731
1423278_at	Ptprk	protein tyrosine phosphatase, receptor type, K	-1.05863
1423280_at	Stmn2	stathmin-like 2	-1.29555
1423282_at	Pitpna	phosphatidylinositol transfer protein, alpha	-1.27636
1423286_at	Cbln1 /// LOC100046314	cerebellin 1 precursor protein /// similar to precerebellin-1	-1.18371
1423287_at	Cbln1 /// LOC100046314	cerebellin 1 precursor protein /// similar to precerebellin-1	-1.47002
1423288_s_at	Cbln1 /// LOC100046314	cerebellin 1 precursor protein /// similar to precerebellin-1	-1.5753
1423328_at	Gdap1	ganglioside-induced differentiation-associated-protein 1	-1.25842
1423329_at	Gdap1	ganglioside-induced differentiation-associated-protein 1	-1.27482
1423340_at	Tcfap2b	transcription factor AP-2 beta	-2.96855
1423365_at	Cacna1g	calcium channel, voltage-dependent, T type, alpha 1G subunit	-1.34289
1423366_at	Scd3	stearoyl-coenzyme A desaturase 3	-1.21798
1423406_at	Sv2a	synaptic vesicle glycoprotein 2 a	-1.09024
1423427_at	Adcyap1	adenylate cyclase activating polypeptide 1	-2.1804
1423478_at	Prkcb	protein kinase C, beta	-1.36083
1423515_at	Scn8a	sodium channel, voltage-gated, type VIII, alpha	-1.43188
1423537_at	Gap43	growth associated protein 43	-1.25534
1423559_at	Kcnc1	potassium voltage gated channel, Shaw-related subfamily, member 1	-2.05568
1423560_at	Nell2	NEL-like 2 (chicken)	-1.64197
1423561_at	Nell2	NEL-like 2 (chicken)	-1.46044
1423630_at	Cygb	cytoglobin	-1.32471
1423640_at	Synpr	synaptoporin	-2.47487
1423671_at	Dner	delta/notch-like EGF-related receptor	-1.15773
1423756_s_at	Igfbp4	insulin-like growth factor binding protein 4	-1.13657
1423757_x_at	Igfbp4	insulin-like growth factor binding protein 4	-1.13101
1423844_s_at	Cbs	cystathionine beta-synthase	-1.0927
1423845_at	Csdc2	cold shock domain containing C2, RNA binding	-1.03465
1423950_at	Kcnab3	potassium voltage-gated channel, shaker-related subfamily, beta member 3	-2.15471
1423954_at	C3	complement component 3	-1.02173
1423978_at	Sbk1	SH3-binding kinase 1	-1.32171
1423979_a_at	Slc25a29	solute carrier family 25 (mitochondrial carrier, palmitoylcarnitine transporter), member 29	-1.0044
1423980_at	Slc25a29	solute carrier family 25 (mitochondrial carrier, palmitoylcarnitine transporter), member 29	-1.03695
1423983_at	Sez6l2	seizure related 6 homolog like 2	-2.03122
1424011_at	Aqp9	aquaporin 9	-2.02371
1424037_at	Itpka	inositol 1,4,5-trisphosphate 3-kinase A	-1.27375
1424072_at	2010107G23Rik	RIKEN cDNA 2010107G23 gene	-1.01128
1424092_at	Epb4.1	erythrocyte protein band 4.1	-1.04926
1424100_s_at	Cend1	cell cycle exit and neuronal differentiation 1	-1.34929
1424137_at	Gprin1	G protein-regulated inducer of neurite outgrowth 1	-1.49312
1424148_a_at	Stap2	signal transducing adaptor family member 2	-2.36912
1424214_at	9130213B05Rik	RIKEN cDNA 9130213B05 gene	-1.56506
1424220_a_at	Porcn	porcupine homolog (Drosophila)	-1.32689
1424221_at	Susd4	sushi domain containing 4	-1.17043
1424223_at	1700020C11Rik	RIKEN cDNA 1700020C11 gene	-1.66624
1424308_at	Slc24a3	solute carrier family 24 (sodium/potassium/calcium exchanger), member 3	-2.28925
1424341_s_at	LOC100046214 /// Pcdha1 /// Pcdha10 /// Pcdha11 /// Pcdha12 /// Pcdha2 /// Pcdha3 /// Pcdha4 /// Pcdha5 /// Pcdha6 /// Pcdha7 /// Pcdha8 /// Pcdha9 /// Pcdha@ /// Pcdhac1 /// Pcdhac2 /// Pcdhgb2	similar to protocadherin alpha 11 /// protocadherin alpha 1 /// protocadherin alpha 10 /// protocadherin alpha 11 /// protocadherin alpha 12 /// protocadherin alpha 2 /// protocadherin alpha 3 /// protocadherin alpha 4 /// protocadherin alpha 5 /// protocadherin alpha 6 /// protocadherin alpha 7 /// protocadherin alpha 8 /// protocadherin alpha 9 /// protocadherin alpha cluster /// protocadherin …	-1.40249
1424383_at	Tmem51	transmembrane protein 51	-1.77331
1424392_at	Adhfe1	alcohol dehydrogenase, iron containing, 1	-1.02038
1424393_s_at	Adhfe1	alcohol dehydrogenase, iron containing, 1	-1.38233
1424394_at	Selm	selenoprotein M	-1.05007
1424450_at	Gprc5c	G protein-coupled receptor, family C, group 5, member C	-1.00416
1424455_at	Armcx5 /// Gprasp1	armadillo repeat containing, X-linked 5 /// G protein-coupled receptor associated sorting protein 1	-1.32044
1424482_at	Arhgef7	Rho guanine nucleotide exchange factor (GEF7)	-1.586
1424494_s_at	Flywch2	FLYWCH family member 2	-1.11029
1424547_at	Car10	carbonic anhydrase 10	-1.5033
1424553_at	Hhatl	hedgehog acyltransferase-like	-1.67745
1424558_a_at	Cabyr	calcium-binding tyrosine-(Y)-phosphorylation regulated (fibrousheathin 2)	-2.06088
1424581_at	Stac2	SH3 and cysteine rich domain 2	-1.62461
1424612_at	Npal2	NIPA-like domain containing 2	-1.65288
1424624_at	2900011O08Rik	RIKEN cDNA 2900011O08 gene	-1.5626
1424633_at	Camk1g	calcium/calmodulin-dependent protein kinase I gamma	-2.81953
1424679_at	Mab21l1	mab-21-like 1 (C. elegans)	-1.42721
1424691_at	5930434B04Rik	RIKEN cDNA 5930434B04 gene	-1.04147
1424714_at	Aldoc	aldolase C, fructose-bisphosphate	-2.72368
1424730_a_at	Slc15a2	solute carrier family 15 (H+/peptide transporter), member 2	-1.78402
1424764_at	Sez6l	seizure related 6 homolog like	-1.22014
1424796_at	1700054N08Rik	RIKEN cDNA 1700054N08 gene	-1.19306
1424825_a_at	Glycam1	glycosylation dependent cell adhesion molecule 1	-3.04378
1424847_at	Nefh	neurofilament, heavy polypeptide	-1.99751
1424848_at	Kcnma1	potassium large conductance calcium-activated channel, subfamily M, alpha member 1	-1.84572
1424900_at	LOC100048058 /// Slc29a4	similar to Solute carrier family 29 (nucleoside transporters), member 4 /// solute carrier family 29 (nucleoside transporters), member 4	-2.10276
1424933_at	Myo5c	myosin VC	-1.90883
1424954_a_at	Pip5k1c	phosphatidylinositol-4-phosphate 5-kinase, type 1 gamma	-1.02931
1424958_at	Car8 /// LOC676792	carbonic anhydrase 8 /// similar to Carbonic anhydrase-related protein (CARP) (CA-VIII)	-1.02716
1424969_s_at	Upp2	uridine phosphorylase 2	-1.29829
1424986_s_at	Fbxw7	F-box and WD-40 domain protein 7	-1.02896
1425067_at	Celsr3	cadherin, EGF LAG seven-pass G-type receptor 3 (flamingo homolog, Drosophila)	-1.33112
1425089_at	Kcnc4	potassium voltage gated channel, Shaw-related subfamily, member 4	-1.77275
1425090_s_at	Kcnc4	potassium voltage gated channel, Shaw-related subfamily, member 4	-3.37591
1425110_at	Sorcs3	sortilin-related VPS10 domain containing receptor 3	-1.77055
1425111_at	Sorcs3	sortilin-related VPS10 domain containing receptor 3	-2.7187
1425115_at	Rbbp6	retinoblastoma binding protein 6	-1.00943
1425116_a_at	Spnb4	spectrin beta 4	-1.93367
1425275_at	Asph	aspartate-beta-hydroxylase	-1.31217
1425314_at	Gpr98	G protein-coupled receptor 98	-1.38785
1425338_at	Plcb4	phospholipase C, beta 4	-1.08659
1425339_at	Plcb4	phospholipase C, beta 4	-1.03434
1425341_at	Kcnk3	potassium channel, subfamily K, member 3	-1.01066
1425458_a_at	Grb10	growth factor receptor bound protein 10	-1.08228
1425518_at	Rapgef4	Rap guanine nucleotide exchange factor (GEF) 4	-1.10488
1425575_at	Epha3	Eph receptor A3	-2.18656
1425623_a_at	Cbs	cystathionine beta-synthase	-1.08661
1425760_a_at	Pitpnm1	phosphatidylinositol transfer protein, membrane-associated 1	-1.22541
1425833_a_at	Hpca	hippocalcin	-1.64706
1425846_a_at	Caln1	calneuron 1	-3.04502
1425848_a_at	Dusp26	dual specificity phosphatase 26 (putative)	-1.47178
1425898_x_at	Olfm3	olfactomedin 3	-1.56137
1425900_at	Hkdc1	hexokinase domain containing 1	-1.21119
1425926_a_at	Otx2	orthodenticle homolog 2 (Drosophila)	-1.6347
1425928_at	Xkr6	X Kell blood group precursor related family member 6 homolog	-1.43699
1425968_s_at	Speg	SPEG complex locus	-1.46092
1425987_a_at	Kcnma1	potassium large conductance calcium-activated channel, subfamily M, alpha member 1	-1.64133
1426001_at	Eomes	eomesodermin homolog (Xenopus laevis)	-1.71115
1426002_a_at	Cdc7	cell division cycle 7 (S. cerevisiae)	-1.2352
1426010_a_at	Epb4.1l3	erythrocyte protein band 4.1-like 3	-1.17387
1426016_a_at	Tro	trophinin	-1.12206
1426028_a_at	Cit	citron	-1.36329
1426047_a_at	Ptprr	protein tyrosine phosphatase, receptor type, R	-1.50629
1426048_s_at	Hrc /// Tcfap2a	histidine rich calcium binding protein /// transcription factor AP-2, alpha	-2.36749
1426113_x_at	A130082M07Rik /// Tcra	RIKEN cDNA A130082M07 gene /// T-cell receptor alpha chain	-1.79175
1426122_a_at	Coro6	coronin 6	-1.63294
1426147_s_at	Cldn10	claudin 10	-2.65554
1426167_a_at	Camk4	calcium/calmodulin-dependent protein kinase IV	-1.30803
1426168_a_at	A130082M07Rik /// Tcra	RIKEN cDNA A130082M07 gene /// T-cell receptor alpha chain	-2.50896
1426204_a_at	Oprl1	opioid receptor-like 1	-2.35667
1426218_at	Glcci1	glucocorticoid induced transcript 1	-1.04046
1426255_at	Nefl	neurofilament, light polypeptide	-2.42391
1426282_at	Ntm	neurotrimin	-1.11693
1426318_at	Serpinb1b	serine (or cysteine) peptidase inhibitor, clade B, member 1b	-2.72011
1426345_at	Prepl	prolyl endopeptidase-like	-1.06054
1426413_at	Neurod1	neurogenic differentiation 1	-1.44894
1426430_at	Jag2	jagged 2	-1.12832
1426448_at	Pja1	praja1, RING-H2 motif containing	-1.17429
1426466_s_at	Rps6kl1	ribosomal protein S6 kinase-like 1	-1.43391
1426493_a_at	Kifc2	kinesin family member C2	-1.59567
1426512_at	Olfm3	olfactomedin 3	-2.26863
1426550_at	Sidt1	SID1 transmembrane family, member 1	-1.706
1426552_a_at	Bcl11a	B-cell CLL/lymphoma 11A (zinc finger protein)	-1.13963
1426562_a_at	Olfm1	olfactomedin 1	-1.02303
1426606_at	Crtac1	cartilage acidic protein 1	-1.1957
1426615_s_at	Ndrg4	N-myc downstream regulated gene 4	-1.29894
1426620_at	Chst10	carbohydrate sulfotransferase 10	-1.24842
1426712_at	Slc6a15	solute carrier family 6 (neurotransmitter transporter), member 15	-1.36469
1426758_s_at	Meg3	maternally expressed 3	-1.66328
1426766_at	6330403K07Rik	RIKEN cDNA 6330403K07 gene	-3.03961
1426906_at	Ifi203	interferon activated gene 203	-1.87785
1426914_at	Marveld2	MARVEL (membrane-associating) domain containing 2	-1.56818
1426927_at	Ap3b2	adaptor-related protein complex 3, beta 2 subunit	-1.03968
1426929_at	Brunol4	bruno-like 4, RNA binding protein (Drosophila)	-1.807
1426930_at	Brunol4	bruno-like 4, RNA binding protein (Drosophila)	-1.79304
1426941_at	Muc15	mucin 15	-1.11436
1426981_at	Pcsk6	proprotein convertase subtilisin/kexin type 6	-1.02037
1426989_at	Clstn3	calsyntenin 3	-2.16778
1427025_at	Mtmr7	myotubularin related protein 7	-1.08769
1427034_at	Ace	angiotensin I converting enzyme (peptidyl-dipeptidase A) 1	-1.40932
1427038_at	Penk1	preproenkephalin 1	-3.82114
1427042_at	Mal2	mal, T-cell differentiation protein 2	-2.10415
1427052_at	Acacb /// LOC100047358	acetyl-Coenzyme A carboxylase beta /// similar to acetyl-Coenzyme A carboxylase beta	-1.05011
1427056_at	Adamts15	a disintegrin-like and metallopeptidase (reprolysin type) with thrombospondin type 1 motif, 15	-1.1327
1427086_at	---	---	-1.82559
1427107_at	Slc16a11	solute carrier family 16 (monocarboxylic acid transporters), member 11	-2.26022
1427122_at	Copg2as2	coatomer protein complex, subunit gamma 2, antisense 2	-2.26361
1427123_s_at	Copg2as2	coatomer protein complex, subunit gamma 2, antisense 2	-2.00591
1427149_at	Plekha6	pleckstrin homology domain containing, family A member 6	-1.25395
1427176_s_at	AI428936	expressed sequence AI428936	-1.23221
1427230_at	B930041F14Rik	RIKEN cDNA B930041F14 gene	-1.02108
1427246_at	Magi1	membrane associated guanylate kinase, WW and PDZ domain containing 1	-1.60297
1427280_at	Scn2a1	sodium channel, voltage-gated, type II, alpha 1	-1.51251
1427281_at	Scn2a1	sodium channel, voltage-gated, type II, alpha 1	-1.92619
1427286_at	D11Bwg0517e	DNA segment, Chr 11, Brigham & Women's Genetics 0517 expressed	-1.21988
1427291_at	Sycp1	synaptonemal complex protein 1	-1.65611
1427293_a_at	Auts2	autism susceptibility candidate 2	-1.03605
1427306_at	Ryr1	ryanodine receptor 1, skeletal muscle	-1.42006
1427307_a_at	Dab1	disabled homolog 1 (Drosophila)	-1.10758
1427308_at	Dab1	disabled homolog 1 (Drosophila)	-1.28089
1427320_at	Copg2as2	coatomer protein complex, subunit gamma 2, antisense 2	-2.18034
1427329_a_at	Igh-6	immunoglobulin heavy chain 6 (heavy chain of IgM)	-1.09605
1427343_at	Rasd2	RASD family, member 2	-1.16813
1427344_s_at	Rasd2	RASD family, member 2	-1.11389
1427345_a_at	Sult1a1	sulfotransferase family 1A, phenol-preferring, member 1	-1.22707
1427400_at	Lbx1	ladybird homeobox homolog 1 (Drosophila)	-3.09704
1427470_s_at	Napb	N-ethylmaleimide sensitive fusion protein attachment protein beta	-1.98308
1427481_a_at	Atp1a3	ATPase, Na+/K+ transporting, alpha 3 polypeptide	-2.30058
1427484_at	Eml5	echinoderm microtubule associated protein like 5	-1.41771
1427509_at	Baiap3	BAI1-associated protein 3	-1.11578
1427510_at	Gnai1	guanine nucleotide binding protein (G protein), alpha inhibiting 1	-1.22712
1427522_at	Arhgap20	Rho GTPase activating protein 20	-1.1368
1427580_a_at	Rian	RNA imprinted and accumulated in nucleus	-1.91299
1427604_a_at	Atp9a	ATPase, class II, type 9A	-1.0689
1427624_s_at	Il22 /// Iltifb	interleukin 22 /// interleukin 10-related T cell-derived inducible factor beta	-1.57707
1427674_a_at	Sez6	seizure related gene 6	-1.07262
1427754_a_at	Dnm1	dynamin 1	-1.80133
1427782_a_at	Crhr1	corticotropin releasing hormone receptor 1	-1.08783
1427790_at	Adam1a	a disintegrin and metallopeptidase domain 1a	-1.22118
1427795_s_at	---	---	-1.31052
1427822_a_at	Copg2as2	coatomer protein complex, subunit gamma 2, antisense 2	-2.65328
1427900_at	Pip5kl1	phosphatidylinositol-4-phosphate 5-kinase-like 1	-1.40087
1427910_at	Cst6	cystatin E/M	-1.13268
1427974_s_at	Cacna1d	calcium channel, voltage-dependent, L type, alpha 1D subunit	-1.66109
1428005_at	LOC100045982 /// Mosc1	similar to MOSC domain-containing protein 1, mitochondrial /// MOCO sulphurase C-terminal domain containing 1	-1.31217
1428014_at	Hist1h4a /// Hist1h4b /// Hist1h4c /// Hist1h4d /// Hist1h4f /// Hist1h4h /// Hist1h4i /// Hist1h4j /// Hist1h4k /// Hist1h4m /// Hist2h4 /// Hist4h4 /// LOC100041230	histone cluster 1, H4a /// histone cluster 1, H4b /// histone cluster 1, H4c /// histone cluster 1, H4d /// histone cluster 1, H4f /// histone cluster 1, H4h /// histone cluster 1, H4i /// histone cluster 1, H4j /// histone cluster 1, H4k /// histone cluster 1, H4m /// histone cluster 2, H4 /// histone cluster 4, H4 /// similar to histone H4	-1.33381
1428015_at	Synj2bp	synaptojanin 2 binding protein	-1.11124
1428055_at	Rian	MRNA, MBII-343 snoRNA	-2.15406
1428066_at	Ccdc120	coiled-coil domain containing 120	-2.24055
1428089_at	Slitrk1	SLIT and NTRK-like family, member 1	-1.22527
1428156_at	Gng2	guanine nucleotide binding protein (G protein), gamma 2	-1.01301
1428157_at	Gng2	guanine nucleotide binding protein (G protein), gamma 2	-1.22652
1428173_at	Eml2	echinoderm microtubule associated protein like 2	-1.07258
1428197_at	Tspan9	tetraspanin 9	-1.13313
1428203_at	Gabrb2	gamma-aminobutyric acid (GABA-A) receptor, subunit beta 2	-1.62676
1428204_at	Gabrb2	gamma-aminobutyric acid (GABA-A) receptor, subunit beta 2	-1.93232
1428205_x_at	Gabrb2	gamma-aminobutyric acid (GABA-A) receptor, subunit beta 2	-1.98415
1428209_at	Bex4	brain expressed gene 4	-1.15664
1428240_at	Nrxn1	neurexin I	-1.49323
1428303_at	Btbd17	BTB (POZ) domain containing 17	-1.30381
1428305_at	Pcsk2	proprotein convertase subtilisin/kexin type 2	-1.75706
1428333_at	2900062L11Rik /// 6530401D17Rik	RIKEN cDNA 2900062L11 gene /// RIKEN cDNA 6530401D17 gene	-1.43572
1428347_at	Cyfip2	cytoplasmic FMR1 interacting protein 2	-1.33806
1428349_s_at	Ebf3	early B-cell factor 3	-1.09137
1428374_at	Glce	glucuronyl C5-epimerase	-1.10569
1428377_at	Btbd11	BTB (POZ) domain containing 11	-1.63066
1428379_at	Slc17a6	solute carrier family 17 (sodium-dependent inorganic phosphate cotransporter), member 6	-3.65892
1428434_at	Zcchc12	zinc finger, CCHC domain containing 12	-1.49683
1428443_a_at	Rap1gap	Rap1 GTPase-activating protein	-1.65773
1428460_at	Syn2	synapsin II	-1.29986
1428525_at	4930488B01Rik	RIKEN cDNA 4930488B01 gene	-2.60599
1428536_at	Kcng4	potassium voltage-gated channel, subfamily G, member 4	-2.11634
1428549_at	Ccdc3	coiled-coil domain containing 3	-2.65243
1428568_at	B230217C12Rik	RIKEN cDNA B230217C12 gene	-1.52994
1428573_at	Chn2	chimerin (chimaerin) 2	-1.14044
1428574_a_at	Chn2	chimerin (chimaerin) 2	-1.15368
1428575_at	Fcho1	FCH domain only 1	-1.45308
1428577_at	Ppfia4	protein tyrosine phosphatase, receptor type, f polypeptide (PTPRF), interacting protein (liprin), alpha 4	-1.31461
1428578_s_at	Ppfia4	protein tyrosine phosphatase, receptor type, f polypeptide (PTPRF), interacting protein (liprin), alpha 4	-1.04418
1428602_at	Kcnj9	potassium inwardly-rectifying channel, subfamily J, member 9	-2.25126
1428741_at	Elavl4	ELAV (embryonic lethal, abnormal vision, Drosophila)-like 4 (Hu antigen D)	-1.76563
1428764_at	Meg3	maternally expressed 3	-2.39501
1428765_at	Meg3	maternally expressed 3	-1.97876
1428813_a_at	Caly	calcyon neuron-specific vesicular protein	-2.53728
1428833_at	4930406D14Rik	RIKEN cDNA 4930406D14 gene	-1.29575
1428835_at	Myh14	myosin, heavy polypeptide 14	-1.47502
1428891_at	9130213B05Rik	RIKEN cDNA 9130213B05 gene	-1.71415
1428928_at	Cacnb4	calcium channel, voltage-dependent, beta 4 subunit	-1.18276
1428986_at	Slc17a7	solute carrier family 17 (sodium-dependent inorganic phosphate cotransporter), member 7	-1.56554
1428993_at	1110017I16Rik	RIKEN cDNA 1110017I16 gene	-3.30726
1428994_s_at	1110017I16Rik	RIKEN cDNA 1110017I16 gene	-3.49577
1429068_at	2810488G03Rik	RIKEN cDNA 2810488G03 gene	-1.24291
1429076_a_at	Gdpd2	glycerophosphodiester phosphodiesterase domain containing 2	-1.54199
1429087_at	1110054O05Rik	RIKEN cDNA 1110054O05 gene	-1.10866
1429105_at	Dlgap1	discs, large (Drosophila) homolog-associated protein 1	-1.17202
1429113_at	2900092E17Rik /// Prrt2	RIKEN cDNA 2900092E17 gene /// proline-rich transmembrane protein 2	-1.36796
1429131_at	Ube2v2	ubiquitin-conjugating enzyme E2 variant 2	-1.20584
1429166_s_at	Clmn	calmin	-1.3734
1429175_at	Tmem178	transmembrane protein 178	-1.62975
1429196_at	Rabgap1l	RAB GTPase activating protein 1-like	-1.03304
1429201_at	Cyld	cylindromatosis (turban tumor syndrome)	-1.05498
1429215_at	2310058N22Rik	RIKEN cDNA 2310058N22 gene	-1.19925
1429225_at	Slc24a2	solute carrier family 24 (sodium/potassium/calcium exchanger), member 2	-1.16366
1429232_at	2610528B01Rik	RIKEN cDNA 2610528B01 gene	-1.34142
1429256_at	Meg3	maternally expressed 3	-2.50429
1429257_at	---	---	-1.98653
1429262_at	Rassf6	Ras association (RalGDS/AF-6) domain family member 6	-2.14412
1429264_at	C030044B11Rik	RIKEN cDNA C030044B11 gene	-1.02743
1429266_at	Tmhs	tetraspan transmembrane protein, hair cell stereocilia	-1.71152
1429269_at	BC068157	cDNA sequence BC068157	-1.81228
1429273_at	Bmper	BMP-binding endothelial regulator	-1.07488
1429276_at	Lba1	lupus brain antigen 1	-1.41646
1429310_at	Flrt3	fibronectin leucine rich transmembrane protein 3	-1.20332
1429316_at	Rasgef1a	RasGEF domain family, member 1A	-1.3808
1429390_at	Acpl2	acid phosphatase-like 2	-1.78884
1429416_at	Ttc9b	tetratricopeptide repeat domain 9B	-1.79194
1429443_at	Cpne4	copine IV	-1.56367
1429469_at	A930013F10Rik	RIKEN cDNA A930013F10 gene	-1.02754
1429518_at	Faim2	Fas apoptotic inhibitory molecule 2	-2.34365
1429589_at	Gad2	glutamic acid decarboxylase 2	-2.26978
1429685_at	Gabrb2	gamma-aminobutyric acid (GABA-A) receptor, subunit beta 2	-1.98762
1429738_at	Myt1l	myelin transcription factor 1-like	-2.02019
1429753_at	Nxph4	neurexophilin 4	-1.90744
1429764_at	Fam101b	family with sequence similarity 101, member B	-1.57027
1429765_at	Fam101b	family with sequence similarity 101, member B	-1.54947
1429790_at	Brunol6	bruno-like 6, RNA binding protein (Drosophila)	-1.46803
1429862_at	Pla2g4e	phospholipase A2, group IVE	-1.37934
1429887_at	Nos1	nitric oxide synthase 1, neuronal	-3.92233
1429922_at	---	---	-1.95716
1429955_at	5031434O11Rik	RIKEN cDNA 5031434O11 gene	-1.25781
1429966_at	3110057O12Rik	RIKEN cDNA 3110057O12 gene	-1.48894
1429976_at	Clasp2	CLIP associating protein 2	-1.25857
1430032_at	Rbm4b	RNA binding motif protein 4B	-1.01561
1430036_at	2310015B20Rik	RIKEN cDNA 2310015B20 gene	-2.47745
1430079_at	5033406O09Rik	RIKEN cDNA 5033406O09 gene	-1.18801
1430118_at	2700046A07Rik	RIKEN cDNA 2700046A07 gene	-1.09098
1430128_a_at	Reep6	receptor accessory protein 6	-1.33269
1430142_at	Tgm5	transglutaminase 5	-1.16562
1430175_at	4930588G05Rik	RIKEN cDNA 4930588G05 gene	-1.03512
1430204_at	5033425G24Rik	RIKEN cDNA 5033425G24 gene	-1.16966
1430206_at	4933407L21Rik	RIKEN cDNA 4933407L21 gene	-1.61833
1430209_at	4930404H21Rik	RIKEN cDNA 4930404H21 gene	-1.42393
1430219_at	Aktip	thymoma viral proto-oncogene 1 interacting protein	-1.00946
1430229_at	Gpr137c	G protein-coupled receptor 137C	-1.21762
1430321_at	Krba1	KRAB-A domain containing 1	-1.1018
1430348_at	2900019E01Rik	RIKEN cDNA 2900019E01 gene	-1.55235
1430368_s_at	1700019D03Rik	RIKEN cDNA 1700019D03 gene	-1.26464
1430369_at	Epb4.1	erythrocyte protein band 4.1	-1.6516
1430375_a_at	100039939 /// Ccl27a /// ENSMUSG00000066202 /// OTTMUSG00000011352	predicted gene, 100039939 /// chemokine (C-C motif) ligand 27A /// predicted gene, ENSMUSG00000066202 /// predicted gene, OTTMUSG00000011352	-1.14285
1430378_at	2900011G08Rik	RIKEN cDNA 2900011G08 gene	-1.00945
1430408_at	Cacna1a	calcium channel, voltage-dependent, P/Q type, alpha 1A subunit	-1.03021
1430411_at	6330525I24Rik	RIKEN cDNA 6330525I24 gene	-2.16683
1430439_at	Mctp1	multiple C2 domains, transmembrane 1	-1.26798
1430442_at	Nos1ap	nitric oxide synthase 1 (neuronal) adaptor protein	-1.0489
1430511_at	Unc13c	unc-13 homolog C (C. elegans)	-1.50947
1430589_at	Pigh	phosphatidylinositol glycan anchor biosynthesis, class H	-1.15463
1430599_at	Myt1l	myelin transcription factor 1-like	-2.23362
1430648_at	Scn2b	sodium channel, voltage-gated, type II, beta	-1.78303
1430756_at	5430427G11Rik	RIKEN cDNA 5430427G11 gene	-1.05119
1430781_at	Ak7	adenylate kinase 7	-1.37327
1430834_at	Gprin3	GPRIN family member 3	-1.8887
1430952_at	3110039C02Rik	RIKEN cDNA 3110039C02 gene	-1.05173
1430969_at	Mtch2	mitochondrial carrier homolog 2 (C. elegans)	-1.16271
1431049_at	Ica1l	islet cell autoantigen 1-like	-1.11341
1431076_at	Add2	adducin 2 (beta)	-1.58406
1431094_at	1110006E14Rik	RIKEN cDNA 1110006E14 gene	-2.17405
1431113_at	Rbm4b	RNA binding motif protein 4B	-1.085
1431153_at	6430597G12Rik	RIKEN cDNA 6430597G12 gene	-1.48513
1431167_at	Dgkg	diacylglycerol kinase, gamma	-1.09273
1431191_a_at	Syt1	synaptotagmin I	-2.21793
1431201_at	Slc25a27	solute carrier family 25, member 27	-1.26869
1431202_at	Herc3	hect domain and RLD 3	-1.67955
1431214_at	LOC433762	hypothetical gene LOC433762	-1.08447
1431216_s_at	Dnajc6	DnaJ (Hsp40) homolog, subfamily C, member 6	-1.07164
1431300_at	Sgip1	SH3-domain GRB2-like (endophilin) interacting protein 1	-1.13955
1431338_at	Caskin1	CASK interacting protein 1	-1.20403
1431402_at	Kirrel3	kin of IRRE like 3 (Drosophila)	-1.61022
1431403_a_at	Mtap7d2	MAP7 domain containing 2	-1.102
1431406_at	Agxt2l1	alanine-glyoxylate aminotransferase 2-like 1	-2.04294
1431473_at	5330423I11Rik	RIKEN cDNA 5330423I11 gene	-1.41279
1431569_a_at	Lypd1	Ly6/Plaur domain containing 1	-2.04275
1431724_a_at	P2ry12	purinergic receptor P2Y, G-protein coupled 12	-1.09477
1431818_at	1700012B15Rik	RIKEN cDNA 1700012B15 gene	-1.02798
1431826_a_at	Brsk2	BR serine/threonine kinase 2	-1.42095
1431852_at	A730035I17Rik	RIKEN cDNA A730035I17 gene, mRNA (cDNA clone MGC:175981 IMAGE:9055632)	-2.01861
1431923_at	Aifm3	apoptosis-inducing factor, mitochondrion-associated 3	-2.01989
1431946_a_at	Necab3	N-terminal EF-hand calcium binding protein 3	-1.05011
1432045_at	Tssk5	testis-specific serine kinase 5	-1.41909
1432198_at	---	---	-1.41012
1432205_a_at	C130038G02Rik	RIKEN cDNA C130038G02 gene	-1.43925
1432216_s_at	Mpp7	membrane protein, palmitoylated 7 (MAGUK p55 subfamily member 7)	-1.6601
1432255_at	Mast1	microtubule associated serine/threonine kinase 1	-1.00498
1432260_at	Gpr39	G protein-coupled receptor 39	-2.03008
1432273_a_at	Darc	Duffy blood group, chemokine receptor	-1.68196
1432415_at	Rab3c	RAB3C, member RAS oncogene family	-1.15873
1432418_a_at	Ckmt1	creatine kinase, mitochondrial 1, ubiquitous	-2.47007
1432432_a_at	LOC100044883 /// Rab3c	similar to RAB3C, member RAS oncogene family /// RAB3C, member RAS oncogene family	-1.02288
1432445_at	2310016G11Rik	RIKEN cDNA 2310016G11 gene	-1.17498
1432705_at	5330428N10Rik	RIKEN cDNA 5330428N10 gene	-1.05917
1432944_at	2900046L07Rik	RIKEN cDNA 2900046L07 gene	-1.18505
1433014_at	6330436F06Rik	RIKEN cDNA 6330436F06 gene	-1.10436
1433015_at	6330436F06Rik	RIKEN cDNA 6330436F06 gene	-1.4838
1433040_at	2900018E21Rik	RIKEN cDNA 2900018E21 gene	-1.09468
1433169_at	5830456J23Rik	RIKEN cDNA 5830456J23 gene	-1.30991
1433183_at	6720477C19Rik	RIKEN cDNA 6720477C19 gene	-1.15897
1433187_at	B230112I24Rik	RIKEN cDNA B230112I24 gene	-1.8268
1433273_at	Nkain1	Na+/K+ transporting ATPase interacting 1	-1.35087
1433387_at	2900022M07Rik	RIKEN cDNA 2900022M07 gene	-1.13547
1433450_at	Cdk5r1	cyclin-dependent kinase 5, regulatory subunit 1 (p35)	-1.24818
1433451_at	Cdk5r1	cyclin-dependent kinase 5, regulatory subunit 1 (p35)	-1.1442
1433452_at	B630019K06Rik	RIKEN cDNA B630019K06 gene	-1.05429
1433523_at	D930005D10Rik	RIKEN cDNA D930005D10 gene	-1.80483
1433551_at	Vat1l	vesicle amine transport protein 1 homolog-like (T. californica)	-1.13579
1433553_at	Garnl3	GTPase activating RANGAP domain-like 3	-1.50673
1433558_at	Dab2ip	disabled homolog 2 (Drosophila) interacting protein	-1.14849
1433566_at	Rasl10b	RAS-like, family 10, member B	-1.32874
1433577_at	A730017C20Rik	RIKEN cDNA A730017C20 gene	-1.18236
1433596_at	Dnajc6	DnaJ (Hsp40) homolog, subfamily C, member 6	-1.1901
1433600_at	Adra2a	adrenergic receptor, alpha 2a	-1.31885
1433653_at	Fam20a	family with sequence similarity 20, member A	-1.01151
1433673_at	E130309D14Rik	RIKEN cDNA E130309D14 gene	-1.36444
1433714_at	Sult4a1	sulfotransferase family 4A, member 1	-1.56282
1433716_x_at	Gfra2	glial cell line derived neurotrophic factor family receptor alpha 2	-1.11392
1433744_at	Lrtm2	leucine-rich repeats and transmembrane domains 2	-1.13361
1433764_at	Clec2l	C-type lectin domain family, member l	-1.3835
1433787_at	Nell1	NEL-like 1 (chicken)	-1.1081
1433788_at	Nrxn3	neurexin III	-1.41744
1433791_at	Rab9b	RAB9B, member RAS oncogene family	-1.16739
1433792_at	Nrip2	nuclear receptor interacting protein 2	-2.9651
1433793_s_at	Nrip2	nuclear receptor interacting protein 2	-1.57408
1433847_at	Fam40b	family with sequence similarity 40, member B	-1.43158
1433855_at	Abat	4-aminobutyrate aminotransferase	-1.14573
1433876_at	Lrrc24	leucine rich repeat containing 24	-1.13116
1433884_at	Syt1	synaptotagmin I	-2.8474
1433888_at	Atp2b2	ATPase, Ca++ transporting, plasma membrane 2	-1.06942
1433892_at	Spag5	sperm associated antigen 5	-1.19501
1433893_s_at	Spag5	sperm associated antigen 5	-1.25303
1433905_at	Akap7	A kinase (PRKA) anchor protein 7	-1.49169
1433909_at	Syt17	synaptotagmin XVII	-1.48243
1433950_at	Igsf21	immunoglobin superfamily, member 21	-1.76682
1433959_at	Zmat4	zinc finger, matrin type 4	-2.33381
1433965_at	Atp8a1	ATPase, aminophospholipid transporter (APLT), class I, type 8A, member 1	-1.00153
1433971_at	Camta1	calmodulin binding transcription activator 1	-1.50548
1433972_at	Camta1	calmodulin binding transcription activator 1	-1.88947
1433987_at	Hpcal4	hippocalcin-like 4	-3.06305
1433988_s_at	C230098O21Rik	RIKEN cDNA C230098O21 gene	-1.36845
1433989_at	Slc6a11	solute carrier family 6 (neurotransmitter transporter, GABA), member 11	-1.47066
1434008_at	Scn4b	sodium channel, type IV, beta	-1.24242
1434013_at	Ablim3	actin binding LIM protein family, member 3	-1.32145
1434032_at	Agap3	Centaurin, gamma 3, mRNA (cDNA clone IMAGE:4986863)	-1.0513
1434052_at	AI593442	expressed sequence AI593442	-1.02723
1434055_at	Galnt9	UDP-N-acetyl-alpha-D-galactosamine:polypeptide N-acetylgalactosaminyltransferase 9	-1.06669
1434073_at	Gprasp2	G protein-coupled receptor associated sorting protein 2	-1.81488
1434083_a_at	Elmod1	ELMO domain containing 1	-2.05868
1434095_at	Unc5a	unc-5 homolog A (C. elegans)	-1.02011
1434098_at	Glra2	glycine receptor, alpha 2 subunit	-1.93934
1434140_at	Mcf2l	mcf.2 transforming sequence-like	-1.51087
1434146_at	Gria2	glutamate receptor, ionotropic, AMPA2 (alpha 2)	-1.4634
1434147_at	Rell2	RELT-like 2	-1.60539
1434172_at	Cnr1	cannabinoid receptor 1 (brain)	-1.69972
1434199_at	Tmem151b	transmembrane protein 151B	-2.62458
1434211_at	Sh3bgrl2	SH3 domain binding glutamic acid-rich protein like 2	-1.18271
1434292_at	Snhg11	small nucleolar RNA host gene 11 (non-protein coding)	-1.56078
1434295_at	Rasgrp1	RAS guanyl releasing protein 1	-1.17437
1434325_x_at	Prkar1b	protein kinase, cAMP dependent regulatory, type I beta	-1.86456
1434326_x_at	Coro2b	coronin, actin binding protein, 2B	-1.56112
1434346_at	---	---	-1.43103
1434347_s_at	---	---	-1.62471
1434354_at	Maob	monoamine oxidase B	-1.73299
1434359_at	Fam65b	family with sequence similarity 65, member B	-1.06874
1434415_at	Dact3	dapper homolog 3, antagonist of beta-catenin (xenopus)	-1.02137
1434440_at	Gnai1	guanine nucleotide binding protein (G protein), alpha inhibiting 1	-1.28434
1434450_s_at	Adrbk2	adrenergic receptor kinase, beta 2	-1.86938
1434458_at	Fst	follistatin	-1.84048
1434466_at	Atcay	ataxia, cerebellar, Cayman type homolog (human)	-1.66903
1434470_at	Syt13	synaptotagmin XIII	-3.49898
1434501_at	Ypel4	yippee-like 4 (Drosophila)	-1.20293
1434504_at	Zfyve28	zinc finger, FYVE domain containing 28	-1.30311
1434526_at	Abhd7 /// LOC100046112	abhydrolase domain containing 7 /// similar to epoxide hydrolase-related	-1.45836
1434530_at	Odz4	odd Oz/ten-m homolog 4 (Drosophila)	-1.07687
1434531_at	Mgat5b	mannoside acetylglucosaminyltransferase 5, isoenzyme B	-1.86234
1434535_at	Krt222	keratin 222	-1.01217
1434581_at	2410066E13Rik	RIKEN cDNA 2410066E13 gene	-1.08006
1434582_at	Erc2	ELKS/RAB6-interacting/CAST family member 2	-1.22828
1434590_at	Bend6	BEN domain containing 6	-1.40346
1434594_at	Dnahc1	dynein, axonemal, heavy chain 1	-1.05022
1434601_at	Amigo2	adhesion molecule with Ig like domain 2	-1.31763
1434635_at	Rph3a	rabphilin 3A	-3.38178
1434638_at	---	---	-2.12448
1434640_at	Nrsn2	neurensin 2	-2.27206
1434641_x_at	Sez6l2	seizure related 6 homolog like 2	-1.84744
1434657_at	Gls	glutaminase	-1.18174
1434661_at	Syngr1	synaptogyrin 1	-1.37677
1434670_at	Kif5a	kinesin family member 5A	-1.16582
1434672_at	Gpr22	G protein-coupled receptor 22	-2.96475
1434673_at	Gpr22	G protein-coupled receptor 22	-2.99239
1434693_at	ENSMUSG00000074461	predicted gene, ENSMUSG00000074461	-1.07759
1434715_at	1600014C10Rik	RIKEN cDNA 1600014C10 gene	-1.22152
1434735_at	Hlf	hepatic leukemia factor	-1.7787
1434736_at	Hlf	hepatic leukemia factor	-1.64667
1434742_s_at	Aifm3	apoptosis-inducing factor, mitochondrion-associated 3	-2.63457
1434754_at	Garnl4	GTPase activating RANGAP domain-like 4	-2.12486
1434755_at	Coro2b	coronin, actin binding protein, 2B	-1.30669
1434759_at	Lrrtm3	leucine rich repeat transmembrane neuronal 3	-1.1558
1434760_at	Lrrtm3	leucine rich repeat transmembrane neuronal 3	-1.05479
1434780_at	C130038G02Rik	RIKEN cDNA C130038G02 gene	-2.11805
1434794_at	Rhof	ras homolog gene family, member f	-1.57639
1434800_at	Sv2b	synaptic vesicle glycoprotein 2 b	-1.66843
1434818_at	9330159K06	hypothetical protein 9330159K06	-1.34322
1434877_at	Nptx1	neuronal pentraxin 1	-1.1539
1434878_at	---	---	-1.23129
1434912_at	Ric3	resistance to inhibitors of cholinesterase 3 homolog (C. elegans)	-1.12786
1434932_at	Adarb1	adenosine deaminase, RNA-specific, B1	-1.11012
1434947_at	Kif3c	kinesin family member 3C	-1.24569
1434957_at	Cdon	cell adhesion molecule-related/down-regulated by oncogenes	-1.1957
1434962_x_at	Ccl27a	chemokine (C-C motif) ligand 27A	-1.20756
1434969_at	Brunol5	bruno-like 5, RNA binding protein (Drosophila)	-1.31821
1434973_at	Car7	carbonic anhydrase 7	-1.10318
1434984_at	6330514A18Rik	RIKEN cDNA 6330514A18 gene	-3.37908
1434989_at	BC042720	cDNA sequence BC042720	-1.96311
1435021_at	Gabrb3	gamma-aminobutyric acid (GABA-A) receptor, subunit beta 3	-1.09389
1435038_s_at	Aak1	AP2 associated kinase 1	-1.97129
1435045_s_at	Mapk8ip2	mitogen-activated protein kinase 8 interacting protein 2	-1.8246
1435047_at	Rab3c	RAB3C, member RAS oncogene family	-1.83956
1435048_at	AI854703	expressed sequence AI854703	-1.1888
1435049_s_at	AI854703	expressed sequence AI854703	-1.35811
1435094_at	Kcnj16	potassium inwardly-rectifying channel, subfamily J, member 16	-1.4175
1435105_at	Rnf208	ring finger protein 208	-1.5199
1435110_at	Unc5b	unc-5 homolog B (C. elegans)	-1.30347
1435115_at	Fndc5	fibronectin type III domain containing 5	-2.15186
1435117_a_at	Dnajc27	DnaJ (Hsp40) homolog, subfamily C, member 27	-1.04832
1435124_at	EG328644 /// Vwa5b2	predicted gene, EG328644 /// von Willebrand factor A domain containing 5B2	-1.28876
1435126_at	Dusp15	Dual specificity phosphatase-like 15 (Dusp15), mRNA	-1.16524
1435138_at	AW121567	expressed sequence AW121567	-1.19103
1435155_at	Cgn	cingulin	-2.00231
1435165_at	Cntn2	contactin 2	-1.04988
1435166_at	Cntn2	contactin 2	-1.18756
1435172_at	Eomes	eomesodermin homolog (Xenopus laevis)	-2.5883
1435204_at	Prmt8	protein arginine N-methyltransferase 8	-1.64255
1435215_at	---	---	-1.25114
1435218_at	Rasgef1a	RasGEF domain family, member 1A	-1.44087
1435245_at	Gls2	glutaminase 2 (liver, mitochondrial)	-1.26668
1435293_at	Adam22	a disintegrin and metallopeptidase domain 22	-1.1623
1435297_at	Gjd2	gap junction protein, delta 2	-3.34667
1435305_at	Ntrk2	neurotrophic tyrosine kinase, receptor, type 2	-1.77449
1435307_at	Ankrd34b	ankyrin repeat domain 34B	-2.3531
1435308_at	Fut9	fucosyltransferase 9	-1.05702
1435310_at	---	---	-2.19678
1435311_s_at	---	---	-2.46768
1435355_at	Neb	nebulin	-1.44557
1435384_at	Ube2n	ubiquitin-conjugating enzyme E2N	-1.0447
1435387_at	Slc2a13	solute carrier family 2 (facilitated glucose transporter), member 13	-1.03466
1435389_at	Reps2	RALBP1 associated Eps domain containing protein 2	-1.19557
1435404_at	Disp2	dispatched homolog 2 (Drosophila)	-1.94524
1435407_at	Zkscan16	Zinc finger with KRAB and SCAN domains 16 (Zkscan16), mRNA	-2.097
1435411_at	Neurod2	neurogenic differentiation 2	-2.25849
1435453_at	A930011O12Rik	RIKEN cDNA A930011O12 gene	-1.678
1435457_at	Pdzd4	PDZ domain containing 4	-1.04656
1435462_at	Plcxd2	phosphatidylinositol-specific phospholipase C, X domain containing 2	-1.93814
1435489_at	---	---	-1.28895
1435500_at	Rab26	RAB26, member RAS oncogene family	-2.56733
1435511_at	Syn2	synapsin II	-1.66211
1435512_at	AI836003	expressed sequence AI836003	-1.33648
1435577_at	Dab1	disabled homolog 1 (Drosophila)	-1.3183
1435578_s_at	Dab1	disabled homolog 1 (Drosophila)	-1.21852
1435594_at	Atl2	atlastin GTPase 2	-1.12785
1435598_at	---	---	-1.83792
1435604_at	Trim37	tripartite motif-containing 37	-1.59951
1435607_at	Grm2	glutamate receptor, metabotropic 2	-2.59996
1435609_at	Trp53bp1	transformation related protein 53 binding protein 1	-1.24072
1435614_s_at	Rasgrf1	RAS protein-specific guanine nucleotide-releasing factor 1	-1.91724
1435621_at	Far2	fatty acyl CoA reductase 2	-1.47406
1435629_at	---	---	-1.32415
1435650_at	Hapln4	hyaluronan and proteoglycan link protein 4	-1.28816
1435667_at	Rims1	regulating synaptic membrane exocytosis 1	-1.58458
1435668_at	Fam120b	family with sequence similarity 120, member B	-1.02589
1435670_at	Tcfap2b	transcription factor AP-2 beta	-3.72227
1435687_at	Sv2b	synaptic vesicle glycoprotein 2 b	-1.36533
1435694_at	Arhgap26	Rho GTPase activating protein 26	-1.06957
1435703_at	LOC677224	similar to RIKEN cDNA 2810457I06	-1.25814
1435708_at	---	---	-1.12686
1435730_at	D930026N18Rik	RIKEN cDNA D930026N18 gene	-1.08832
1435747_at	Fgf14	fibroblast growth factor 14	-1.68021
1435752_s_at	Abcc9	ATP-binding cassette, sub-family C (CFTR/MRP), member 9	-1.05967
1435759_at	Ctps2	cytidine 5'-triphosphate synthase 2	-1.05791
1435771_at	Plcb4	phospholipase C, beta 4	-1.03194
1435780_at	Psd	pleckstrin and Sec7 domain containing	-1.54039
1435788_at	2900086B20Rik	RIKEN cDNA 2900086B20 gene	-1.15103
1435796_at	Wscd2	WSC domain containing 2	-2.40719
1435807_at	Cdc42 /// EG664922	cell division cycle 42 homolog (S. cerevisiae) /// predicted gene, EG664922	-1.46833
1435815_at	Ldoc1	leucine zipper, down-regulated in cancer 1	-1.4989
1435832_at	Lrrc4	leucine rich repeat containing 4	-1.36002
1435833_at	---	---	-1.34925
1435848_at	D430041D05Rik	RIKEN cDNA D430041D05 gene	-1.97268
1435851_at	Lgi1	leucine-rich repeat LGI family, member 1	-1.3794
1435893_at	Vldlr	very low density lipoprotein receptor	-1.13462
1435894_at	C030014L02	hypothetical protein C030014L02	-1.33038
1435895_at	Lsamp	limbic system-associated membrane protein	-1.10296
1435933_at	Scn2a1	sodium channel, voltage-gated, type II, alpha 1	-1.62072
1435957_at	B830032F12	hypothetical protein B830032F12	-1.13513
1435960_at	Pnmal2	PNMA-like 2 (Pnmal2), mRNA	-1.99431
1435963_at	Sema5b	sema domain, seven thrombospondin repeats (type 1 and type 1-like), transmembrane domain (TM) and short cytoplasmic domain, (semaphorin) 5B	-1.05461
1435968_at	---	---	-1.92212
1435971_at	Rims3	regulating synaptic membrane exocytosis 3	-1.12596
1435994_at	Kcnh1	potassium voltage-gated channel, subfamily H (eag-related), member 1	-2.71
1436005_at	Sfrs14	splicing factor, arginine/serine-rich 14	-1.14111
1436010_at	Lrrc16b	leucine rich repeat containing 16B	-1.15458
1436013_at	Gsg1l	GSG1-like	-2.25464
1436035_at	3830431G21Rik	RIKEN cDNA 3830431G21 gene	-1.00368
1436042_at	Tln1	talin 1	-1.50307
1436057_at	Meg3	maternally expressed 3	-2.06578
1436060_at	OTTMUSG00000025463 /// Ralyl	predicted gene, OTTMUSG00000025463 /// RALY RNA binding protein-like	-1.16457
1436066_at	Kalrn	kalirin, RhoGEF kinase	-1.08553
1436077_a_at	Fcho1	FCH domain only 1	-1.1257
1436078_at	Fcho1	FCH domain only 1	-1.74256
1436080_at	AW011738	expressed sequence AW011738	-1.21348
1436082_at	---	---	-1.19558
1436084_at	Scrt1	scratch homolog 1, zinc finger protein (Drosophila)	-2.14404
1436087_at	Dpp10 /// LOC100047231	dipeptidylpeptidase 10 /// similar to Dipeptidylpeptidase 10	-1.58924
1436088_at	Fam49b	family with sequence similarity 49, member B	-1.20687
1436093_at	Epha10	Eph receptor A10	-1.15152
1436095_at	Chd5	chromodomain helicase DNA binding protein 5	-1.39326
1436100_at	Sh2d5	SH2 domain containing 5	-2.39786
1436103_at	Rab3ip	RAB3A interacting protein	-1.11551
1436104_a_at	---	---	-2.31683
1436105_at	Ccdc74a	coiled-coil domain containing 74A	-2.29989
1436106_x_at	---	---	-2.14444
1436114_at	Rnf165	ring finger protein 165	-1.0678
1436117_at	A830010M20Rik	RIKEN cDNA A830010M20 gene	-1.02546
1436123_at	Bsn	bassoon	-1.43151
1436134_at	Scn2b	sodium channel, voltage-gated, type II, beta	-1.60216
1436137_at	Slc6a17	solute carrier family 6 (neurotransmitter transporter), member 17	-1.56143
1436140_at	Fam116b	family with sequence similarity 116, member B	-1.39859
1436141_at	---	---	-1.34292
1436167_at	Shf	Src homology 2 domain containing F	-1.85166
1436168_at	C730029A08Rik	RIKEN cDNA C730029A08 gene	-1.18034
1436169_at	---	---	-1.29004
1436182_at	---	---	-1.5295
1436188_a_at	Ndrg4	N-myc downstream regulated gene 4	-1.4921
1436218_at	---	---	-1.88881
1436225_at	Trpm2	transient receptor potential cation channel, subfamily M, member 2	-1.22777
1436237_at	Ttc9	tetratricopeptide repeat domain 9	-1.62046
1436238_at	Lgi3	leucine-rich repeat LGI family, member 3	-1.11229
1436244_a_at	Tle2	transducin-like enhancer of split 2, homolog of Drosophila E(spl)	-1.72422
1436253_at	Pex16	peroxisomal biogenesis factor 16	-1.0158
1436260_at	---	---	-2.17164
1436275_at	Kcnip2	Kv channel-interacting protein 2	-1.80648
1436319_at	Sulf1	sulfatase 1	-1.0377
1436328_at	Rnmt	RNA (guanine-7-) methyltransferase	-1.25187
1436335_at	Plch2	phospholipase C, eta 2	-3.38046
1436355_at	Fads6	fatty acid desaturase domain family, member 6	-1.28974
1436359_at	Ret	ret proto-oncogene	-2.39524
1436381_at	Dlgap3	discs, large (Drosophila) homolog-associated protein 3	-1.29198
1436383_at	Cplx2	complexin 2	-1.30849
1436399_s_at	Nrk	Nik related kinase	-1.23715
1436407_at	Fam123c	family with sequence similarity 123, member C	-1.69747
1436410_at	Gm941	gene model 941, (NCBI)	-1.02002
1436428_at	Chrnb2	cholinergic receptor, nicotinic, beta polypeptide 2 (neuronal)	-1.55866
1436432_at	B230343J05Rik	RIKEN cDNA B230343J05 gene	-1.74387
1436440_at	Slc25a12	solute carrier family 25 (mitochondrial carrier, Aralar), member 12	-1.22286
1436445_at	Gm996	gene model 996, (NCBI)	-1.98013
1436455_at	Asph	aspartate-beta-hydroxylase	-1.87535
1436463_at	---	---	-1.20193
1436470_at	Rims2	regulating synaptic membrane exocytosis 2	-1.04162
1436483_at	Myt1l	myelin transcription factor 1-like	-1.90164
1436492_x_at	6430514M23Rik	RIKEN cDNA 6430514M23 gene	-1.21921
1436493_at	BB181834	expressed sequence BB181834	-3.47799
1436532_at	Dclk3	doublecortin-like kinase 3	-1.0909
1436536_at	Exoc3l	exocyst complex component 3-like	-1.01643
1436538_at	Ankrd37	ankyrin repeat domain 37	-1.63863
1436548_at	1810012P15Rik	RIKEN cDNA 1810012P15 gene	-1.11798
1436566_at	Rab40b	Rab40b, member RAS oncogene family	-1.31071
1436577_at	Arhgef9	CDC42 guanine nucleotide exchange factor (GEF) 9	-1.01031
1436579_s_at	Itsn1	intersectin 1 (SH3 domain protein 1A)	-1.92206
1436599_at	---	---	-1.04468
1436602_x_at	Cacna1b	calcium channel, voltage-dependent, N type, alpha 1B subunit	-1.43487
1436613_at	Coro6	coronin 6	-3.13255
1436621_at	RP23-157O10.7	P140 gene	-1.19836
1436624_at	Dnm3	dynamin 3	-2.26039
1436644_x_at	Tmem25	transmembrane protein 25	-1.78075
1436646_at	---	---	-1.02128
1436648_at	Nanos1	nanos homolog 1 (Drosophila)	-1.03466
1436651_at	Prdm11	PR domain containing 11	-1.07999
1436656_at	BC062109	cDNA sequence BC062109	-2.25343
1436657_at	OTTMUSG00000003947	predicted gene, OTTMUSG00000003947	-1.9558
1436661_at	Dpp10	dipeptidylpeptidase 10	-1.59859
1436674_at	Rundc3a	RUN domain containing 3A (Rundc3a), mRNA	-1.34738
1436713_s_at	Meg3	maternally expressed 3	-2.14443
1436731_at	LOC100046959 /// Zfp385b	similar to zinc finger protein 533 /// zinc finger protein 385B	-1.64353
1436754_at	Tmem179	transmembrane protein 179	-1.97412
1436789_at	Ccnjl	cyclin J-like	-1.182
1436800_at	Fstl5	follistatin-like 5	-1.22036
1436829_at	Trim67	tripartite motif-containing 67	-1.51797
1436853_a_at	Snca	synuclein, alpha	-2.76309
1436875_at	Dnm3	dynamin 3	-2.27466
1436876_at	Rgs7bp	regulator of G-protein signalling 7 binding protein	-1.04233
1436888_at	Nhlh2	nescient helix loop helix 2	-1.70896
1436889_at	Gabra1	gamma-aminobutyric acid (GABA-A) receptor, subunit alpha 1	-1.59559
1436912_at	Cacnb4	calcium channel, voltage-dependent, beta 4 subunit	-1.12743
1436926_at	Esrrb	estrogen related receptor, beta	-1.28959
1436957_at	Gabra3	gamma-aminobutyric acid (GABA-A) receptor, subunit alpha 3	-1.19484
1436972_at	Gpr61	G protein-coupled receptor 61	-2.32567
1436998_at	Ankrd43	ankyrin repeat domain 43	-1.77876
1437060_at	Olfm4	olfactomedin 4	-1.69241
1437064_at	Ar	androgen receptor	-1.69238
1437075_at	Frmd3	FERM domain containing 3	-1.41097
1437083_at	Tmem169	transmembrane protein 169	-1.26488
1437085_at	D630039A03Rik	RIKEN cDNA D630039A03 gene	-1.20186
1437093_at	Dnaic1	dynein, axonemal, intermediate chain 1	-1.21521
1437094_x_at	Dnaic1	dynein, axonemal, intermediate chain 1	-1.14871
1437147_at	Gabrg2	gamma-aminobutyric acid (GABA-A) receptor, subunit gamma 2	-2.60417
1437168_at	RP23-12I24.6	serine-arginine repressor protein	-1.80995
1437214_at	Lrrtm4	leucine rich repeat transmembrane neuronal 4	-1.01426
1437240_at	Pgm2	phosphoglucomutase 2	-1.18308
1437265_at	5330438D12Rik	RIKEN cDNA 5330438D12 gene	-1.85427
1437268_at	Lancl3	LanC lantibiotic synthetase component C-like 3 (bacterial)	-2.74145
1437302_at	Adrb2	adrenergic receptor, beta 2	-1.49706
1437311_at	Snhg11	small nucleolar RNA host gene 11 (non-protein coding)	-2.54117
1437319_at	Unc13c	unc-13 homolog C (C. elegans)	-2.83566
1437332_at	---	---	-1.29907
1437351_at	Cxxc4	CXXC finger 4	-2.04166
1437386_at	Lingo1	leucine rich repeat and Ig domain containing 1	-1.17148
1437400_at	Nedd4l	neural precursor cell expressed, developmentally down-regulated gene 4-like	-1.58675
1437405_a_at	Igfbp4	insulin-like growth factor binding protein 4	-1.01367
1437406_x_at	Igfbp4	insulin-like growth factor binding protein 4	-1.02984
1437421_at	---	---	-1.03383
1437425_at	Gdap1	ganglioside-induced differentiation-associated-protein 1	-1.32506
1437433_at	B3galt2	UDP-Gal:betaGlcNAc beta 1,3-galactosyltransferase, polypeptide 2	-1.31936
1437472_at	Unc13a	unc-13 homolog A (C. elegans)	-1.12154
1437485_at	Nos1ap	nitric oxide synthase 1 (neuronal) adaptor protein	-1.43633
1437518_at	100040294	PREDICTED: Mus musculus hypothetical protein LOC100040294 (LOC100040294), mRNA	-2.2447
1437523_s_at	Sgcg	sarcoglycan, gamma (dystrophin-associated glycoprotein)	-1.40311
1437528_x_at	A730017C20Rik	RIKEN cDNA A730017C20 gene	-1.6075
1437555_at	Barhl2	BarH-like 2 (Drosophila)	-2.16657
1437559_at	Rgs7bp	regulator of G-protein signalling 7 binding protein	-1.00527
1437560_at	Ntrk2	neurotrophic tyrosine kinase, receptor, type 2	-1.62434
[truncated: 1,171 more rows]
