# Supplementary material for: Prion Infections and Anti-PrP Antibodies Trigger Converging Neurotoxic Pathways
Source: PLoS Pathog. 2015 Feb 24;11(2):e1004662. doi: 10.1371/journal.ppat.1004662 (PMC4339193; doi:10.1371/journal.ppat.1004662)
Supplement: S3 Table — Genes upregulated and downregulated at 45dpi (RML), 3 dpe and 7 dpe (POM1). (XLSX) [file ppat.1004662.s011.xlsx]

## Sheet: 45dpi RML vs 3dpe POM1
Table S3: Significant gene expression changes shared between RML at 45dpi and POM1at 3 dpe
Upregulated			Downregulated
Gene.Symbol	Gene.Title		Gene.Symbol	Gene.Title
Ahnak	AHNAK nucleoprotein (desmoyokin)		Adamts15	a disintegrin-like and metallopeptidase (reprolysin type) with thrombospondin type 1 motif, 15
Apoh	apolipoprotein H		Asgr1	asialoglycoprotein receptor 1
Relb	avian reticuloendotheliosis viral (v-rel) oncogene related B		Atoh7	atonal homolog 7 (Drosophila)
Birc5	baculoviral IAP repeat-containing 5		Cacna2d3	calcium channel, voltage-dependent, alpha2/delta subunit 3
Clcf1	cardiotrophin-like cytokine factor 1		Cabyr	calcium-binding tyrosine-(Y)-phosphorylation regulated (fibrousheathin 2)
Ccl2	chemokine (C-C motif) ligand 2		Car4	carbonic anhydrase 4
Ccl5	chemokine (C-C motif) ligand 5		Cbln3	cerebellin 3 precursor protein
Ccl7	chemokine (C-C motif) ligand 7		Copg2as2	coatomer protein complex, subunit gamma 2, antisense 2
Cxcl1	chemokine (C-X-C motif) ligand 1		Ccdc74a	coiled-coil domain containing 74A
Cxcl10 /// LOC100045000	chemokine (C-X-C motif) ligand 10 /// similar to Small inducible cytokine B10 precursor (CXCL10) (Interferon-gamma-induced protein CRG-2) (Gamma-IP10) (IP-10) (C7)		Cntn4	contactin 4
Cdkn1a	cyclin-dependent kinase inhibitor 1A (P21)		Cntnap2	contactin associated protein-like 2
Cyr61	cysteine rich protein 61		Cntnap4	contactin associated protein-like 4
Ckap2	cytoskeleton associated protein 2		Coro6	coronin 6
Eda2r	ectodysplasin A2 isoform receptor		Crhr1	corticotropin releasing hormone receptor 1
Ehd2	EH-domain containing 2		Crtam	cytotoxic and regulatory T cell molecule
Fos	FBJ osteosarcoma oncogene		Dpp6	dipeptidylpeptidase 6
Fosb	FBJ osteosarcoma oncogene B		Dnm3	dynamin 3
Fcgr4	Fc receptor, IgG, low affinity IV		Epha3	Eph receptor A3
Fn1	fibronectin 1		Epb4.1	erythrocyte protein band 4.1
Flnc	filamin C, gamma		BB181834	expressed sequence BB181834
Fzd9	frizzled homolog 9 (Drosophila)		Faim2	Fas apoptotic inhibitory molecule 2
Gbp2	guanylate binding protein 2		Fst	follistatin
Hist3h2a	histone cluster 3, H2a		Fxyd6	FXYD domain-containing ion transport regulator 6
Hmmr	hyaluronan mediated motility receptor (RHAMM)		Gabrg2	gamma-aminobutyric acid (GABA-A) receptor, subunit gamma 2
Ifi47	interferon gamma inducible protein 47		Grm2	glutamate receptor, metabotropic 2
Ifit1	interferon-induced protein with tetratricopeptide repeats 1		Gprin3	GPRIN family member 3
Micall2	MICAL-like 2		Hpcal4	hippocalcin-like 4
Nr4a1	nuclear receptor subfamily 4, group A, member 1		Hapln1	hyaluronan and proteoglycan link protein 1
Olr1	oxidized low density lipoprotein (lectin-like) receptor 1		Inadl	InaD-like (Drosophila)
Pdlim4	PDZ and LIM domain 4		Jph4	junctophilin 4
Ptx3	pentraxin related gene		Kif26b	kinesin family member 26B
Psrc1	proline/serine-rich coiled-coil 1		Kit	kit oncogene
Rsad2	radical S-adenosyl methionine domain containing 2		L1cam	L1 cell adhesion molecule
2310008H04Rik	RIKEN cDNA 2310008H04 gene		Lrrc38	leucine rich repeat containing 38
Spc25	SPC25, NDC80 kinetochore complex component, homolog (S. cerevisiae)		Mapk13	mitogen-activated protein kinase 13
S1pr3	sphingosine-1-phosphate receptor 3		Mybpc3	myosin binding protein C, cardiac
Stx11	syntaxin 11		Myo5c	myosin VC
Timp1	tissue inhibitor of metalloproteinase 1		Nrsn1	neurensin 1
Trim47	tripartite motif-containing 47		Nos1	Nitric oxide synthase 1, neuronal (Nos1), mRNA
Tnfrsf12a	tumor necrosis factor receptor superfamily, member 12a		Nrip2	nuclear receptor interacting protein 2
Tnfaip2	tumor necrosis factor, alpha-induced protein 2		Plch2	phospholipase C, eta 2
Vcam1	vascular cell adhesion molecule 1		Kcnc4	potassium voltage gated channel, Shaw-related subfamily, member 4
			Kcnh1	potassium voltage-gated channel, subfamily H (eag-related), member 1
			Ptpn22	protein tyrosine phosphatase, non-receptor type 22 (lymphoid)
			Rab26	RAB26, member RAS oncogene family
			Rit2	Ras-like without CAAX 2
			Ret	ret proto-oncogene
			1110032A04Rik	RIKEN cDNA 1110032A04 gene
			2310015B20Rik	RIKEN cDNA 2310015B20 gene
			4930447F24Rik	RIKEN cDNA 4930447F24 gene
			6330403K07Rik	RIKEN cDNA 6330403K07 gene
			6330514A18Rik	RIKEN cDNA 6330514A18 gene
			A230051N06Rik	RIKEN cDNA A230051N06 gene
			A330076H08Rik	RIKEN cDNA A330076H08 gene
			A730035I17Rik	RIKEN cDNA A730035I17 gene, mRNA (cDNA clone MGC:175981 IMAGE:9055632)
			A730054J21Rik	RIKEN cDNA A730054J21 gene
			A930017K11Rik	RIKEN cDNA A930017K11 gene
			A930018M24Rik	RIKEN cDNA A930018M24 gene
			D930005D10Rik	RIKEN cDNA D930005D10 gene
			Sln	sarcolipin
			Sebox	SEBOX homeobox
			Serpinb1b	serine (or cysteine) peptidase inhibitor, clade B, member 1b
			Serpini1	serine (or cysteine) peptidase inhibitor, clade I, member 1
			LOC100044356 /// N28178	similar to mKIAA1045 protein /// expressed sequence N28178
			LOC675405 /// Nalcn	similar to voltage gated channel like 1 /// sodium leak channel, non-selective
			Sorcs3	sortilin-related VPS10 domain containing receptor 3
			Spock1	sparc/osteonectin, cwcv and kazal-like domains proteoglycan 1
			Synpr	synaptoporin
			Syt1	synaptotagmin I
			Syt2	synaptotagmin II
			Syt13	synaptotagmin XIII
			Snca	synuclein, alpha
			Tmhs	tetraspan transmembrane protein, hair cell stereocilia
			Zfhx2as	zinc finger homeobox 2, antisense

## Sheet: 38dpi RML vs 3dpe POM1
Table S3: Significant gene expression changes shared between RML at 38dpi and POM1at 3 dpe
Upregulated			Downregulated
Gene.Symbol	Gene.Title		Gene.Symbol	Gene.Title
Apoh	apolipoprotein H		Car4	carbonic anhydrase 4
Ccl5	chemokine (C-C motif) ligand 5
Cxcl10 /// LOC100045000	chemokine (C-X-C motif) ligand 10 /// similar to Small inducible cytokine B10 precursor (CXCL10) (Interferon-gamma-induced protein CRG-2) (Gamma-IP10) (IP-10) (C7)
Fcgr4	Fc receptor, IgG, low affinity IV
Fosb	FBJ osteosarcoma oncogene B
Fzd9	frizzled homolog 9 (Drosophila)
Gbp2	guanylate binding protein 2
Hist3h2a	histone cluster 3, H2a
Ifi47	interferon gamma inducible protein 47
Ifit1	interferon-induced protein with tetratricopeptide repeats 1
Nr4a1	nuclear receptor subfamily 4, group A, member 1
Nr4a2	nuclear receptor subfamily 4, group A, member 2
Rsad2	radical S-adenosyl methionine domain containing 2
S1pr3	sphingosine-1-phosphate receptor 3
Timp1	tissue inhibitor of metalloproteinase 1
