# Supplementary material for: Prion Infections and Anti-PrP Antibodies Trigger Converging Neurotoxic Pathways
Source: PLoS Pathog. 2015 Feb 24;11(2):e1004662. doi: 10.1371/journal.ppat.1004662 (PMC4339193; doi:10.1371/journal.ppat.1004662)
Supplement: S4 Table — Lists of the upregulated and downregulated genes at 45dpi for RML, and 3dpe and 7dpe for POM1 were uploaded. The top 40 pathways for POM1 at 3dpe and top 50 for POM1 at 7dpe were computed. Nine of the top 10 of upregulated pathways at 45dpi for RML were either activated at 3dpe or 7dpe POM1. (XLS) [file ppat.1004662.s012.xls]

## Sheet: RML45d
RML 45d
#	Maps	pValue	min(pValue)	FDR	Ratio		same as POM1 3d	same as POM1 7d
1	Immune response _IFN gamma signaling pathway	5.022e-1 1.023e-5	1.023e-05	5.676e-1 6.984e-4	1	54 6	TRUE	FALSE
2	Immune response_IL-18 signaling	5.395e-1 1.897e-5	1.897e-05	5.890e-1 8.630e-4	1	60 6	TRUE	TRUE
3	Immune response_Role of integrins in NK cells cytotoxicity	8.470e-2 2.535e-5	2.535e-05	3.451e-1 9.886e-4	2	38 5	TRUE	TRUE
4	Neurophysiological process_NMDA-dependent postsynaptic long-term potentiation in CA1 hippocampal neurons	6.818e-5 3.911e-2	6.818e-05	3.429e-3 1.278e-1	7	80 3	FALSE	TRUE
5	Chemotaxis_Leukocyte chemotaxis	6.209e-1 6.822e-5	6.822e-05	6.368e-1 2.328e-3	1	75 6	FALSE	FALSE
6	Immune response _CCR3 signaling in eosinophils	2.587e-1 7.914e-5	7.914e-05	5.266e-1 2.401e-3	2	77 6	TRUE	TRUE
7	Development_Delta- and kappa-type opioid receptors signaling via beta-arrestin	1.862e-4 1.953e-1	0.0001862	6.640e-3 3.755e-1	4	23 1	FALSE	TRUE
8	Immune response_IL-17 signaling pathways	5.395e-1 2.347e-4	0.0002347	5.890e-1 6.408e-3	1	60 5	TRUE	TRUE
9	Immune response_Oncostatin M signaling via MAPK in mouse cells	3.634e-1 3.026e-4	0.0003026	5.299e-1 7.240e-3	1	35 4	TRUE	TRUE
10	Development_Regulation of epithelial-to-mesenchymal transition (EMT)	5.627e-1 3.182e-4	0.0003182	5.942e-1 7.240e-3	1	64 5	FALSE	TRUE
11	Immune response_Oncostatin M signaling via MAPK in human cells	3.797e-1 3.763e-4	0.0003763	5.299e-1 7.902e-3	1	37 4	TRUE	TRUE
12	Cell adhesion_Endothelial cell contacts by non-junctional mechanisms	2.662e-1 1.400e-3	0.0014	5.266e-1 1.817e-2	1	24 3	FALSE	FALSE
13	Immune response_HMGB1/RAGE signaling pathway	1.472e-1 1.489e-3	0.001489	3.719e-1 1.817e-2	2	53 4	TRUE	TRUE
14	Immune response_HSP60 and HSP70/ TLR signaling pathway	5.022e-1 1.597e-3	0.001597	5.676e-1 1.817e-2	1	54 4	FALSE	FALSE
15	Immune response_CCR5 signaling in macrophages and T lymphocytes	1.696e-1 2.083e-3	0.002083	4.094e-1 2.151e-2	2	58 4	TRUE	FALSE
16	Neurophysiological process_PGE2-induced pain processing	2.132e-3 3.342e-1	0.002132	3.092e-2 4.324e-1	4	43 1	FALSE	FALSE
17	Reproduction_GnRH signaling	2.216e-3 4.574e-3	0.002216	3.092e-2 3.286e-2	5	72 4	TRUE	TRUE
18	Cell adhesion_Chemokines and adhesion	7.262e-1 2.417e-3	0.002417	7.307e-1 2.275e-2	1	100 5	FALSE	TRUE
19	Neurophysiological process_Long-term depression in cerebellum	3.452e-3 3.710e-1	0.003452	3.976e-2 4.324e-1	4	49 1	FALSE	FALSE
20	Neurophysiological process_Corticoliberin signaling via CRHR1	3.716e-3 7.990e-2	0.003716	3.976e-2 1.880e-1	4	50 2	TRUE	TRUE
21	Development_Growth hormone signaling via STATs and PLC/IP3	3.634e-1 4.204e-3	0.004204	5.299e-1 3.279e-2	1	35 3	FALSE	FALSE
22	Development_Hedgehog and PTH signaling pathways in bone and cartilage development	3.716e-1 4.556e-3	0.004556	5.299e-1 3.286e-2	1	36 3	FALSE	FALSE
23	Apoptosis and survival_NO synthesis and signaling	5.241e-3 9.404e-2	0.005241	5.306e-2 2.139e-1	4	55 2	TRUE	FALSE
24	Development_Regulation of CDK5 in CNS	5.289e-3 2.325e-1	0.005289	5.306e-2 4.121e-1	3	28 1	FALSE	FALSE
25	Cell adhesion_Cell-matrix glycoconjugates	3.876e-1 5.311e-3	0.005311	5.363e-1 3.625e-2	1	38 3	TRUE	TRUE
26	Transcription_P53 signaling pathway	3.955e-1 5.715e-3	0.005715	5.402e-1 3.805e-2	1	39 3	FALSE	FALSE
27	Regulation of CFTR activity (norm and CF)	6.332e-3 4.225e-1	0.006332	5.978e-2 4.559e-1	4	58 1	FALSE	FALSE
28	Development_Thyroliberin signaling	7.137e-3 4.334e-1	0.007137	6.546e-2 4.658e-1	4	60 1	TRUE	FALSE
29	Development_VEGF signaling and activation	4.260e-1 7.513e-3	0.007513	5.508e-1 4.883e-2	1	43 3	FALSE	TRUE
30	Transcription_Androgen Receptor nuclear signaling	4.407e-1 8.524e-3	0.008524	5.508e-1 5.059e-2	1	45 3	FALSE	FALSE
31	Immune response_MIF-induced cell adhesion, migration and angiogenesis	4.479e-1 9.057e-3	0.009057	5.508e-1 5.261e-2	1	46 3	TRUE	TRUE
32	Development_TGF-beta-dependent induction of EMT via MAPK	1.211e-1 9.610e-3	0.00961	3.534e-1 5.466e-2	2	47 3	TRUE	TRUE
33	Immune response_Histamine H1 receptor signaling in immune response	4.620e-1 1.018e-2	0.01018	5.594e-1 5.560e-2	1	48 3	TRUE	TRUE
34	Cell adhesion_Integrin-mediated cell adhesion and migration	1.254e-1 1.018e-2	0.01018	3.555e-1 5.560e-2	2	48 3	FALSE	FALSE
35	Cytoskeleton remodeling_Integrin outside-in signaling	4.689e-1 1.077e-2	0.01077	5.594e-1 5.768e-2	1	49 3	FALSE	FALSE
36	Development_EDNRB signaling	4.757e-1 1.139e-2	0.01139	5.594e-1 5.978e-2	1	50 3	FALSE	FALSE
37	Membrane-bound ESR1: interaction with G-proteins signaling	1.516e-1 1.403e-2	0.01403	3.772e-1 7.092e-2	2	54 3	FALSE	FALSE
38	Cytoskeleton remodeling_Cytoskeleton remodeling	3.763e-1 1.530e-2	0.0153	5.299e-1 7.459e-2	2	102 4	TRUE	TRUE
39	Transcription_Role of VDR in regulation of genes involved in osteoporosis	5.454e-1 1.943e-2	0.01943	5.895e-1 8.695e-2	1	61 3	FALSE	FALSE
40	Development_EPO-induced MAPK pathway	1.959e-2 3.467e-1	0.01959	1.338e-1 4.324e-1	3	45 1	TRUE	FALSE
41	Cytoskeleton remodeling_TGF, WNT and cytoskeletal remodeling	4.170e-1 2.025e-2	0.02025	5.508e-1 8.915e-2	2	111 4	TRUE	TRUE
42	Immune response_Role of HMGB1 in dendritic cell maturation and migration	2.941e-1 2.626e-2	0.02626	5.299e-1 1.039e-1	1	27 2	FALSE	FALSE
43	Development_Mu-type opioid receptor regulation of proliferation	3.031e-1 2.811e-2	0.02811	5.299e-1 1.081e-1	1	28 2	FALSE	FALSE
44	Immune response_PGE2 common pathways	2.862e-2 3.887e-1	0.02862	1.767e-1 4.385e-1	3	52 1	FALSE	FALSE
45	Development_EGFR signaling pathway	2.302e-1 2.887e-2	0.02887	5.027e-1 1.095e-1	2	71 3	TRUE	FALSE
46	Immune response_Delta-type opioid receptor signaling in T-cells	3.121e-1 3.002e-2	0.03002	5.299e-1 1.107e-1	1	29 2	FALSE	FALSE
47	Proteolysis_Role of Parkin in the Ubiquitin-Proteasomal Pathway	3.728e-2 2.029e-1	0.03728	2.028e-1 3.794e-1	2	24 1	FALSE	FALSE
48	Cell adhesion_IL-8-dependent cell migration and adhesion	3.467e-1 3.811e-2	0.03811	5.299e-1 1.278e-1	1	33 2	FALSE	FALSE
49	CCR4-dependent immune cell chemotaxis in asthma and atopic dermatitis	3.551e-1 4.025e-2	0.04025	5.299e-1 1.278e-1	1	34 2	FALSE	FALSE
50	Cell adhesion_Alpha-4 integrins in cell migration and adhesion	3.551e-1 4.025e-2	0.04025	5.299e-1 1.278e-1	1	34 2	FALSE	FALSE
						Total number of same genes	19	19

## Sheet: POM1 3d
POM1 3d
#	Maps	pValue	min(pValue)	FDR	Ratio		same as RML 45d	same as POM 7d
1	Immune response_Role of integrins in NK cells cytotoxicity	8.971e-2 1.557e-3	0.001557	1.589e-1 3.141e-2	1	38 3	TRUE	TRUE
2	Cell adhesion_Cell-matrix glycoconjugates	8.971e-2 1.557e-3	0.001557	1.589e-1 3.141e-2	1	38 3	TRUE	TRUE
3	Immune response_MIF-induced cell adhesion, migration and angiogenesis	1.076e-1 2.706e-3	0.002706	1.589e-1 4.622e-2	1	46 3	TRUE	TRUE
4	Cell adhesion_Plasmin signaling	3.279e-3 1.932e-1	0.003279	7.083e-2 3.138e-1	2	35 1	FALSE	FALSE
5	Neurophysiological process_Corticoliberin signaling via CRHR1	1.164e-1 3.435e-3	0.003435	1.589e-1 5.084e-2	1	50 3	TRUE	TRUE
6	Development_Keratinocyte differentiation	1.295e-1 4.735e-3	0.004735	1.589e-1 5.840e-2	1	56 3	FALSE	TRUE
7	Immune response_IL-18 signaling	1.381e-1 5.746e-3	0.005746	1.621e-1 6.378e-2	1	60 3	TRUE	TRUE
8	Reproduction_GnRH signaling	1.634e-1 9.514e-3	0.009514	1.765e-1 7.543e-2	1	72 3	TRUE	TRUE
9	Immune response _CCR3 signaling in eosinophils	1.738e-1 1.142e-2	0.01142	1.840e-1 7.925e-2	1	77 3	TRUE	TRUE
10	Immune response_ETV3 affect on CSF1-promoted macrophage differentiation	7.378e-2 1.518e-2	0.01518	1.589e-1 8.423e-2	1	31 2	FALSE	TRUE
11	Immune response_IL-22 signaling pathway	8.064e-2 1.810e-2	0.0181	1.589e-1 9.032e-2	1	34 2	FALSE	TRUE
12	Immune response_Oncostatin M signaling via MAPK in mouse cells	8.292e-2 1.912e-2	0.01912	1.589e-1 9.032e-2	1	35 2	TRUE	TRUE
13	Immune response_Oncostatin M signaling via MAPK in human cells	8.745e-2 2.124e-2	0.02124	1.589e-1 9.823e-2	1	37 2	TRUE	TRUE
14	Development_VEGF-family signaling	9.646e-2 2.575e-2	0.02575	1.589e-1 1.099e-1	1	41 2	FALSE	FALSE
15	Cytoskeleton remodeling_TGF, WNT and cytoskeletal remodeling	2.410e-1 2.999e-2	0.02999	2.455e-1 1.148e-1	1	111 3	TRUE	TRUE
16	Development_TGF-beta-dependent induction of EMT via MAPK	1.098e-1 3.317e-2	0.03317	1.589e-1 1.227e-1	1	47 2	TRUE	TRUE
17	Immune response_Histamine H1 receptor signaling in immune response	1.120e-1 3.448e-2	0.03448	1.589e-1 1.255e-1	1	48 2	TRUE	TRUE
18	Development_TGF-beta receptor signaling	1.164e-1 3.716e-2	0.03716	1.589e-1 1.289e-1	1	50 2	FALSE	TRUE
19	Immune response_CCR5 signaling in macrophages and T lymphocytes	1.338e-1 4.862e-2	0.04862	1.621e-1 1.635e-1	1	58 2	TRUE	FALSE
20	Immune response_IL-17 signaling pathways	1.381e-1 5.167e-2	0.05167	1.621e-1 1.687e-1	1	60 2	TRUE	TRUE
21	Cell cycle_Role of 14-3-3 proteins in cell cycle regulation	5.291e-2 1.262e-1	0.05291	1.589e-1 3.138e-1	1	22 1	FALSE	FALSE
22	G-protein signaling_Ras family GTPases in kinase cascades (scheme)	6.224e-2 1.474e-1	0.06224	1.589e-1 3.138e-1	1	26 1	FALSE	FALSE
23	Possible pathway of TGF-beta 1-dependent inhibition of CFTR expression	6.456e-2 1.526e-1	0.06456	1.589e-1 3.138e-1	1	27 1	FALSE	FALSE
24	Signal transduction_Activin A signaling regulation	7.836e-2 1.833e-1	0.07836	1.589e-1 3.138e-1	1	33 1	FALSE	FALSE
25	G-protein signaling_RhoA regulation pathway	8.064e-2 1.883e-1	0.08064	1.589e-1 3.138e-1	1	34 1	FALSE	FALSE
26	Immune response_PGE2 in immune and neuroendocrine system interactions	1.032e-1 2.367e-1	0.1032	1.589e-1 3.138e-1	1	44 1	FALSE	FALSE
27	Cell adhesion_Ephrin signaling	1.054e-1 2.414e-1	0.1054	1.589e-1 3.138e-1	1	45 1	FALSE	FALSE
28	Neurophysiological process_Receptor-mediated axon growth repulsion	1.054e-1 2.414e-1	0.1054	1.589e-1 3.138e-1	1	45 1	FALSE	FALSE
29	Development_EPO-induced MAPK pathway	1.054e-1 2.414e-1	0.1054	1.589e-1 3.138e-1	1	45 1	TRUE	FALSE
30	Development_Melanocyte development and pigmentation	1.142e-1 2.598e-1	0.1142	1.589e-1 3.138e-1	1	49 1	FALSE	FALSE
31	Development_G-CSF signaling	1.142e-1 2.598e-1	0.1142	1.589e-1 3.138e-1	1	49 1	FALSE	FALSE
32	Immune response_C5a signaling	1.164e-1 2.644e-1	0.1164	1.589e-1 3.138e-1	1	50 1	FALSE	TRUE
33	Immune response_HMGB1/RAGE signaling pathway	1.230e-1 2.778e-1	0.123	1.589e-1 3.165e-1	1	53 1	TRUE	TRUE
34	Immune response _IFN gamma signaling pathway	1.251e-1 2.823e-1	0.1251	1.589e-1 3.165e-1	1	54 1	TRUE	FALSE
35	Apoptosis and survival_NO synthesis and signaling	1.273e-1 2.867e-1	0.1273	1.589e-1 3.182e-1	1	55 1	TRUE	FALSE
36	Cytoskeleton remodeling_Cytoskeleton remodeling	2.237e-1 1.282e-1	0.1282	2.301e-1 3.138e-1	1	102 2	TRUE	TRUE
37	Development_Thyroliberin signaling	1.381e-1 3.083e-1	0.1381	1.621e-1 3.275e-1	1	60 1	TRUE	FALSE
38	Immune response_IL-15 signaling	1.466e-1 3.252e-1	0.1466	1.656e-1 3.358e-1	1	64 1	FALSE	TRUE
39	Cardiac Hypertrophy_NF-AT signaling in Cardiac Hypertrophy	1.487e-1 3.293e-1	0.1487	1.656e-1 3.369e-1	1	65 1	FALSE	FALSE
40	Development_EGFR signaling pathway	1.613e-1 3.537e-1	0.1613	1.765e-1 3.586e-1	1	71 1	TRUE	FALSE
							21	21

## Sheet: POM1 7d
POM1 7d
#	Maps	pValue	min(pValue)	FDR	Ratio		same RML 45d	same as POM1 3d
1	Immune response_IL-18 signaling	2.771e-6 5.123e-1	2.771e-06	2.839e-4 5.729e-1	8	60 1	TRUE	TRUE
2	Development_Regulation of epithelial-to-mesenchymal transition (EMT)	4.559e-6 5.352e-1	4.559e-06	2.839e-4 5.729e-1	8	64 1	TRUE	FALSE
3	Hypoxia-induced EMT in cancer and fibrosis	5.781e-6 1.018e-1	5.781e-06	2.839e-4 3.820e-1	4	9 1	FALSE	FALSE
4	Cytoskeleton remodeling_TGF, WNT and cytoskeletal remodeling	5.885e-6 7.362e-1	5.885e-06	2.839e-4 7.432e-1	10	111 1	TRUE	TRUE
5	Immune response_IL-17 signaling pathways	2.923e-5 5.123e-1	2.923e-05	8.150e-4 5.729e-1	7	60 1	TRUE	TRUE
6	Cell cycle_Initiation of mitosis	2.956e-5 3.498e-2	2.956e-05	8.150e-4 2.861e-1	5	25 2	FALSE	FALSE
7	Immune response_CD40 signaling	4.952e-5 5.408e-1	4.952e-05	1.195e-3 5.750e-1	7	65 1	FALSE	FALSE
8	Immune response_MIF-induced cell adhesion, migration and angiogenesis	5.856e-5 1.030e-1	5.856e-05	1.256e-3 3.820e-1	6	46 2	TRUE	TRUE
9	Reproduction_GnRH signaling	9.604e-5 5.362e-2	9.604e-05	1.765e-3 3.363e-1	7	72 3	TRUE	TRUE
10	Cell adhesion_Chemokines and adhesion	1.220e-4 6.987e-1	0.000122	2.141e-3 7.121e-1	8	100 1	TRUE	FALSE
11	Development_Delta- and kappa-type opioid receptors signaling via beta-arrestin	2.944e-1 1.386e-4	0.0001386	4.491e-1 1.105e-2	1	23 4	TRUE	FALSE
12	Cytoskeleton remodeling_Cytoskeleton remodeling	1.402e-4 7.059e-1	0.0001402	2.353e-3 7.171e-1	8	102 1	TRUE	TRUE
13	Immune response_Oncostatin M signaling via MAPK in mouse cells	1.601e-4 3.418e-1	0.0001601	2.472e-3 5.520e-1	5	35 1	TRUE	TRUE
14	Immune response_Oncostatin M signaling via MAPK in human cells	2.099e-4 3.574e-1	0.0002099	3.001e-3 5.520e-1	5	37 1	TRUE	TRUE
15	Neurophysiological process_NMDA-dependent postsynaptic long-term potentiation in CA1 hippocampal neurons	1.188e-1 3.539e-4	0.0003539	2.328e-1 1.254e-2	3	80 6	TRUE	FALSE
16	Apoptosis and survival_Lymphotoxin-beta receptor signaling	3.858e-4 3.948e-1	0.0003858	4.653e-3 5.520e-1	5	42 1	FALSE	FALSE
17	Development_GM-CSF signaling	8.730e-4 4.501e-1	0.000873	8.219e-3 5.520e-1	5	50 1	FALSE	FALSE
18	Immune response_C5a signaling	8.730e-4 1.183e-1	0.000873	8.219e-3 4.103e-1	5	50 2	FALSE	TRUE
19	Development_TGF-beta receptor signaling	8.730e-4 4.501e-1	0.000873	8.219e-3 5.520e-1	5	50 1	FALSE	TRUE
20	Immune response _CCR3 signaling in eosinophils	1.014e-3 2.319e-1	0.001014	8.987e-3 5.520e-1	6	77 2	TRUE	TRUE
21	Development_WNT signaling pathway. Part 2	1.141e-3 4.696e-1	0.001141	8.987e-3 5.520e-1	5	53 1	FALSE	FALSE
22	Immune response_HMGB1/RAGE signaling pathway	1.141e-3 4.696e-1	0.001141	8.987e-3 5.520e-1	5	53 1	TRUE	TRUE
23	Normal and pathological TGF-beta-mediated regulation of cell proliferation	1.420e-3 3.259e-1	0.00142	1.054e-2 5.520e-1	4	33 1	FALSE	FALSE
24	Immune response_IL-33 signaling pathway	1.587e-3 4.944e-1	0.001587	1.116e-2 5.593e-1	5	57 1	FALSE	FALSE
25	Immune response_IL-22 signaling pathway	1.591e-3 3.339e-1	0.001591	1.116e-2 5.520e-1	4	34 1	FALSE	TRUE
26	Development_TGF-beta-dependent induction of EMT via SMADs	1.775e-3 3.418e-1	0.001775	1.224e-2 5.520e-1	4	35 1	FALSE	FALSE
27	Development_Gastrin in cell growth and proliferation	2.310e-3 1.672e-1	0.00231	1.565e-2 4.804e-1	5	62 2	FALSE	FALSE
28	Apoptosis and survival_NO signaling in apoptosis	2.944e-1 2.411e-3	0.002411	4.491e-1 6.410e-2	1	23 3	FALSE	FALSE
29	Immune response_Role of integrins in NK cells cytotoxicity	2.417e-3 3.650e-1	0.002417	1.581e-2 5.520e-1	4	38 1	TRUE	TRUE
30	Cell adhesion_Cell-matrix glycoconjugates	2.417e-3 3.650e-1	0.002417	1.581e-2 5.520e-1	4	38 1	TRUE	TRUE
31	Neurophysiological process_Corticoliberin signaling via CRHR1	3.893e-2 2.822e-3	0.002822	1.165e-1 6.925e-2	3	50 4	TRUE	TRUE
32	Translation_Non-genomic (rapid) action of Androgen Receptor	2.925e-3 3.801e-1	0.002925	1.881e-2 5.520e-1	4	40 1	FALSE	FALSE
33	Development_VEGF signaling and activation	3.815e-3 9.190e-2	0.003815	2.375e-2 3.807e-1	4	43 2	TRUE	FALSE
34	Cell adhesion_Gap junctions	7.416e-2 5.206e-3	0.005206	1.746e-1 1.107e-1	2	30 3	FALSE	FALSE
35	Development_TGF-beta-dependent induction of EMT via MAPK	5.265e-3 1.799e-2	0.005265	2.946e-2 1.979e-1	4	47 3	TRUE	TRUE
36	Development_HGF signaling pathway	5.265e-3 1.068e-1	0.005265	2.946e-2 3.827e-1	4	47 2	FALSE	FALSE
37	Immune response_Histamine H1 receptor signaling in immune response	5.678e-3 4.368e-1	0.005678	3.131e-2 5.520e-1	4	48 1	TRUE	TRUE
38	Development_A3 receptor signaling	6.112e-3 4.435e-1	0.006112	3.188e-2 5.520e-1	4	49 1	FALSE	FALSE
39	Muscle contraction_Delta-type opioid receptor in smooth muscle contraction	6.692e-3 2.670e-1	0.006692	3.355e-2 5.520e-1	3	26 1	FALSE	FALSE
40	Some pathways of EMT in cancer cells	7.046e-3 4.567e-1	0.007046	3.487e-2 5.520e-1	4	51 1	FALSE	FALSE
41	Membrane-bound ESR1: interaction with G-proteins signaling	8.615e-3 4.759e-1	0.008615	4.055e-2 5.520e-1	4	54 1	TRUE	FALSE
42	Immune response_CD137 signaling in immune cell	9.103e-3 2.928e-1	0.009103	4.122e-2 5.520e-1	3	29 1	FALSE	FALSE
43	PGE2 pathways in cancer	9.184e-3 4.821e-1	0.009184	4.122e-2 5.553e-1	4	55 1	FALSE	FALSE
44	Development_MAG-dependent inhibition of neurite outgrowth	1.775e-2 9.385e-3	0.009385	6.525e-2 1.576e-1	3	37 3	FALSE	FALSE
45	Development_Keratinocyte differentiation	9.778e-3 1.423e-1	0.009778	4.338e-2 4.282e-1	4	56 2	FALSE	TRUE
46	Immune response_ETV3 affect on CSF1-promoted macrophage differentiation	1.096e-2 3.095e-1	0.01096	4.683e-2 5.520e-1	3	31 1	FALSE	TRUE
47	Development_Inhibition of angiogenesis by PEDF	1.096e-2 3.095e-1	0.01096	4.683e-2 5.520e-1	3	31 1	FALSE	FALSE
48	Neurophysiological process_PGE2-induced pain processing	4.793e-1 1.416e-2	0.01416	5.590e-1 1.965e-1	1	43 3	TRUE	FALSE
49	Development_Angiopoietin - Tie2 signaling	1.528e-2 3.418e-1	0.01528	6.017e-2 5.520e-1	3	35 1	FALSE	FALSE
50	Immune response_IL-15 signaling	1.544e-2 5.352e-1	0.01544	6.019e-2 5.729e-1	4	64 1	FALSE	TRUE
							20	18
